# Supplementary material for: Reproducible Analysis of Post-Translational Modifications in Proteomes—Application to Human Mutations
Source: PLoS One. 2015 Dec 14;10(12):e0144692. doi: 10.1371/journal.pone.0144692 (PMC4685989; doi:10.1371/journal.pone.0144692)
Supplement: S2 Table — (XLSX) [file pone.0144692.s002.xlsx]

## Sheet: suppTable_2.txt
Accession	Protein Name	gene and mutation site	Pfam Domain Site is Located in	Modifications nearby mutation	All nearby Mutations	All nearby Mutations annotations	Number of PTMs near mutation	Mutation occurs on a modification?	Mutation is Pathogenic	Mutation is non_pathogenic
P04637	Cellular tumor antigen p53	TP53_S376		K370: Methylation; K370: N6,N6-dimethyllysine; K370: N6-acetyllysine; K370: N6-methyllysine; K370: Trimethylation; K370: Ubiquitination; S371: Phosphoserine; K372: Methylation; K372: N6-acetyllysine; K372: N6-methyllysine; K372: Ubiquitination; K373: Methylation; K373: N6,N6-dimethyllysine; K373: N6-acetyllysine; K373: Ubiquitination; S376: Phosphoserine; T377: Phosphothreonine; S378: Phosphoseri…	K370Q; S376A; S376T; R379H	VAR_045569 (In a sporadic cancer; somatic mutation.)| VAR_045570 (In a sporadic cancer; somatic mutation.)| VAR_045571 (In a sporadic cancer; somatic mutation.)| VAR_045572 (In sporadic cancers; somatic mutation.)	21	1	0	0
P04637	Cellular tumor antigen p53	TP53_R379		K372: Methylation; K372: N6-acetyllysine; K372: N6-methyllysine; K372: Ubiquitination; K373: Methylation; K373: N6,N6-dimethyllysine; K373: N6-acetyllysine; K373: Ubiquitination; S376: Phosphoserine; T377: Phosphothreonine; S378: Phosphoserine; K381: N6-acetyllysine; K381: Ubiquitination; K382: Methylation; K382: N6,N6-dimethyllysine; K382: N6-acetyllysine; K382: N6-methyllysine; K382: Ubiquitina…	S376A; S376T; R379H; F385L	VAR_045570 (In a sporadic cancer; somatic mutation.)| VAR_045571 (In a sporadic cancer; somatic mutation.)| VAR_045572 (In sporadic cancers; somatic mutation.)| VAR_045573 (In a sporadic cancer; somatic mutation.)	18	0	0	0
P04637	Cellular tumor antigen p53	TP53_K370		S366: Phosphoserine; K370: Methylation; K370: N6,N6-dimethyllysine; K370: N6-acetyllysine; K370: N6-methyllysine; K370: Trimethylation; K370: Ubiquitination; S371: Phosphoserine; K372: Methylation; K372: N6-acetyllysine; K372: N6-methyllysine; K372: Ubiquitination; K373: Methylation; K373: N6,N6-dimethyllysine; K373: N6-acetyllysine; K373: Ubiquitination; S376: Phosphoserine; T377: Phosphothreoni…	A364P; A364T; A364V; H365R; H365Y; S366A; K370Q; S376A; S376T	VAR_045565 (In a sporadic cancer; somatic mutation.)| VAR_045566 (In a sporadic cancer; somatic mutation.)| VAR_045567 (In a sporadic cancer; somatic mutation.)| VAR_047215 (In a sporadic cancer; somatic mutation.)| VAR_045568 (In a familial cancer not matching LFS; germline mutation and in a sporadic cancer; somatic mutation.)| VAR_022317 (In a familial cancer not matching LFS; germline mutation…	15	1	0	0
P04637	Cellular tumor antigen p53	TP53_S366		S362: Phosphoserine; S366: Phosphoserine; K370: Methylation; K370: N6,N6-dimethyllysine; K370: N6-acetyllysine; K370: N6-methyllysine; K370: Trimethylation; K370: Ubiquitination; S371: Phosphoserine; K372: Methylation; K372: N6-acetyllysine; K372: N6-methyllysine; K372: Ubiquitination; K373: Methylation; K373: N6,N6-dimethyllysine; K373: N6-acetyllysine; K373: Ubiquitination	G360A; G360V; R363K; A364P; A364T; A364V; H365R; H365Y; S366A; K370Q	VAR_045562 (In dbSNP:rs35993958.)| VAR_045563 (In a sporadic cancer; somatic mutation.)| VAR_045564 (In a sporadic cancer; somatic mutation.)| VAR_045565 (In a sporadic cancer; somatic mutation.)| VAR_045566 (In a sporadic cancer; somatic mutation.)| VAR_045567 (In a sporadic cancer; somatic mutation.)| VAR_047215 (In a sporadic cancer; somatic mutation.)| VAR_045568 (In a familial cancer not mat…	14	1	0	0
P04637	Cellular tumor antigen p53	TP53_F385		S378: Phosphoserine; K381: N6-acetyllysine; K381: Ubiquitination; K382: Methylation; K382: N6,N6-dimethyllysine; K382: N6-acetyllysine; K382: N6-methyllysine; K382: Ubiquitination; K386: Methylation; K386: N6,N6-dimethyllysine; K386: N6-acetyllysine; K386: Sumoylation; K386: Ubiquitination; T387: Phosphothreonine; S392: Phosphoserine	R379H; F385L; G389W	VAR_045572 (In sporadic cancers; somatic mutation.)| VAR_045573 (In a sporadic cancer; somatic mutation.)| VAR_045574 (In a sporadic cancer; somatic mutation.)	12	0	0	0
P04637	Cellular tumor antigen p53	TP53_H365		S362: Phosphoserine; S366: Phosphoserine; K370: Methylation; K370: N6,N6-dimethyllysine; K370: N6-acetyllysine; K370: N6-methyllysine; K370: Trimethylation; K370: Ubiquitination; S371: Phosphoserine; K372: Methylation; K372: N6-acetyllysine; K372: N6-methyllysine; K372: Ubiquitination	G360A; G360V; R363K; A364P; A364T; A364V; H365R; H365Y; S366A; K370Q	VAR_045562 (In dbSNP:rs35993958.)| VAR_045563 (In a sporadic cancer; somatic mutation.)| VAR_045564 (In a sporadic cancer; somatic mutation.)| VAR_045565 (In a sporadic cancer; somatic mutation.)| VAR_045566 (In a sporadic cancer; somatic mutation.)| VAR_045567 (In a sporadic cancer; somatic mutation.)| VAR_047215 (In a sporadic cancer; somatic mutation.)| VAR_045568 (In a familial cancer not mat…	11	0	0	0
P04637	Cellular tumor antigen p53	TP53_K319		T312: Phosphothreonine; S313: Phosphoserine; S314: Phosphoserine; S315: Phosphoserine; K319: N6-acetyllysine; K319: Ubiquitination; K320: N6-acetyllysine; K320: Ubiquitination; K321: N6-acetyllysine; K321: Ubiquitination	S313C; S313I; S313N; S313R; S314F; S315C; S315F; S315P; P316L; P316T; Q317H; Q317K; Q317L; Q317P; Q317R; P318L; K319E; K319N; K319R; K320N; K321E; K321R; P322L; P322R; L323G; L323M; L323P; L323R; L323V; D324E; D324S; D324Y; G325A; G325E; G325V:pathogenic	VAR_045489 (In a sporadic cancer; somatic mutation.)| VAR_045490 (In a sporadic cancer; somatic mutation.)| VAR_045491 (In a sporadic cancer; somatic mutation.)| VAR_045492 (In a sporadic cancer; somatic mutation.)| VAR_045493 (In a sporadic cancer; somatic mutation.)| VAR_045494 (In a sporadic cancer; somatic mutation.)| VAR_045495 (In a sporadic cancer; somatic mutation.)| VAR_045496 (In a spor…	10	1	0	0
P04637	Cellular tumor antigen p53	TP53_S315		T312: Phosphothreonine; S313: Phosphoserine; S314: Phosphoserine; S315: Phosphoserine; K319: N6-acetyllysine; K319: Ubiquitination; K320: N6-acetyllysine; K320: Ubiquitination; K321: N6-acetyllysine; K321: Ubiquitination	P309R; P309S; N310I; N310T; N311H; N311K; N311S; N311T; T312I; T312S; S313C; S313I; S313N; S313R; S314F; S315C; S315F; S315P; P316L; P316T; Q317H; Q317K; Q317L; Q317P; Q317R; P318L; K319E; K319N; K319R; K320N; K321E; K321R	VAR_045480 (In a sporadic cancer; somatic mutation.)| VAR_006038 (In LFS; germline mutation and in sporadic cancers; somatic mutation.)| VAR_045481 (In a sporadic cancer; somatic mutation.)| VAR_045482 (In sporadic cancers; somatic mutation.)| VAR_045483 (In sporadic cancers; somatic mutation.)| VAR_045484 (In a sporadic cancer; somatic mutation.)| VAR_045485 (In a sporadic cancer; somatic mutati…	10	1	0	0
P04637	Cellular tumor antigen p53	TP53_S314		T312: Phosphothreonine; S313: Phosphoserine; S314: Phosphoserine; S315: Phosphoserine; K319: N6-acetyllysine; K319: Ubiquitination; K320: N6-acetyllysine; K320: Ubiquitination; K321: N6-acetyllysine; K321: Ubiquitination	L308M; L308V; P309R; P309S; N310I; N310T; N311H; N311K; N311S; N311T; T312I; T312S; S313C; S313I; S313N; S313R; S314F; S315C; S315F; S315P; P316L; P316T; Q317H; Q317K; Q317L; Q317P; Q317R; P318L; K319E; K319N; K319R; K320N	VAR_045478 (In sporadic cancers; somatic mutation.)| VAR_045479 (In a sporadic cancer; somatic mutation.)| VAR_045480 (In a sporadic cancer; somatic mutation.)| VAR_006038 (In LFS; germline mutation and in sporadic cancers; somatic mutation.)| VAR_045481 (In a sporadic cancer; somatic mutation.)| VAR_045482 (In sporadic cancers; somatic mutation.)| VAR_045483 (In sporadic cancers; somatic mutatio…	10	1	0	0
P04637	Cellular tumor antigen p53	TP53_K320		S313: Phosphoserine; S314: Phosphoserine; S315: Phosphoserine; K319: N6-acetyllysine; K319: Ubiquitination; K320: N6-acetyllysine; K320: Ubiquitination; K321: N6-acetyllysine; K321: Ubiquitination; Y327: Phosphotyrosine	S314F; S315C; S315F; S315P; P316L; P316T; Q317H; Q317K; Q317L; Q317P; Q317R; P318L; K319E; K319N; K319R; K320N; K321E; K321R; P322L; P322R; L323G; L323M; L323P; L323R; L323V; D324E; D324S; D324Y; G325A; G325E; G325V:pathogenic; E326G	VAR_045493 (In a sporadic cancer; somatic mutation.)| VAR_045494 (In a sporadic cancer; somatic mutation.)| VAR_045495 (In a sporadic cancer; somatic mutation.)| VAR_045496 (In a sporadic cancer; somatic mutation.)| VAR_045497 (In a sporadic cancer; somatic mutation.)| VAR_045498 (In a sporadic cancer; somatic mutation.)| VAR_045499 (In a kidney cancer with no family history; germline mutation an…	10	1	0	0
Q8IZP0	Abl interactor 1	ABI1_G331		T324: Phosphothreonine; T325: Phosphothreonine; S326: Phosphoserine; S327: Phosphoserine; T328: Phosphothreonine; S329: Phosphoserine; S330: Phosphoserine; Y333: Phosphotyrosine; T336: Phosphothreonine; S338: Phosphoserine	G331A	VAR_048159 (In dbSNP:rs2306236.)	10	0	0	0
P04637	Cellular tumor antigen p53	TP53_P318		T312: Phosphothreonine; S313: Phosphoserine; S314: Phosphoserine; S315: Phosphoserine; K319: N6-acetyllysine; K319: Ubiquitination; K320: N6-acetyllysine; K320: Ubiquitination; K321: N6-acetyllysine; K321: Ubiquitination	T312I; T312S; S313C; S313I; S313N; S313R; S314F; S315C; S315F; S315P; P316L; P316T; Q317H; Q317K; Q317L; Q317P; Q317R; P318L; K319E; K319N; K319R; K320N; K321E; K321R; P322L; P322R; L323G; L323M; L323P; L323R; L323V; D324E; D324S; D324Y	VAR_045487 (In sporadic cancers; somatic mutation.)| VAR_045488 (In sporadic cancers; somatic mutation.)| VAR_045489 (In a sporadic cancer; somatic mutation.)| VAR_045490 (In a sporadic cancer; somatic mutation.)| VAR_045491 (In a sporadic cancer; somatic mutation.)| VAR_045492 (In a sporadic cancer; somatic mutation.)| VAR_045493 (In a sporadic cancer; somatic mutation.)| VAR_045494 (In a sporad…	10	0	0	0
P04637	Cellular tumor antigen p53	TP53_Q317		T312: Phosphothreonine; S313: Phosphoserine; S314: Phosphoserine; S315: Phosphoserine; K319: N6-acetyllysine; K319: Ubiquitination; K320: N6-acetyllysine; K320: Ubiquitination; K321: N6-acetyllysine; K321: Ubiquitination	N311H; N311K; N311S; N311T; T312I; T312S; S313C; S313I; S313N; S313R; S314F; S315C; S315F; S315P; P316L; P316T; Q317H; Q317K; Q317L; Q317P; Q317R; P318L; K319E; K319N; K319R; K320N; K321E; K321R; P322L; P322R; L323G; L323M; L323P; L323R; L323V	VAR_045483 (In sporadic cancers; somatic mutation.)| VAR_045484 (In a sporadic cancer; somatic mutation.)| VAR_045485 (In a sporadic cancer; somatic mutation; dbSNP:rs56184981.)| VAR_045486 (In sporadic cancers; somatic mutation.)| VAR_045487 (In sporadic cancers; somatic mutation.)| VAR_045488 (In sporadic cancers; somatic mutation.)| VAR_045489 (In a sporadic cancer; somatic mutation.)| VAR_045…	10	0	0	0
P04637	Cellular tumor antigen p53	TP53_P316		T312: Phosphothreonine; S313: Phosphoserine; S314: Phosphoserine; S315: Phosphoserine; K319: N6-acetyllysine; K319: Ubiquitination; K320: N6-acetyllysine; K320: Ubiquitination; K321: N6-acetyllysine; K321: Ubiquitination	N310I; N310T; N311H; N311K; N311S; N311T; T312I; T312S; S313C; S313I; S313N; S313R; S314F; S315C; S315F; S315P; P316L; P316T; Q317H; Q317K; Q317L; Q317P; Q317R; P318L; K319E; K319N; K319R; K320N; K321E; K321R; P322L; P322R	VAR_045481 (In a sporadic cancer; somatic mutation.)| VAR_045482 (In sporadic cancers; somatic mutation.)| VAR_045483 (In sporadic cancers; somatic mutation.)| VAR_045484 (In a sporadic cancer; somatic mutation.)| VAR_045485 (In a sporadic cancer; somatic mutation; dbSNP:rs56184981.)| VAR_045486 (In sporadic cancers; somatic mutation.)| VAR_045487 (In sporadic cancers; somatic mutation.)| VAR_045…	10	0	0	0
P35637	RNA-binding protein FUS	FUS_R244		R242: Asymmetric dimethylarginine; R242: Dimethylation; R242: Methylation; R244: Asymmetric dimethylarginine; R244: Dimethylation; R244: Omega-N-methylarginine; R248: Asymmetric dimethylarginine; R248: Dimethylation; R251: Asymmetric dimethylarginine; R251: Dimethylation	R244C	VAR_054837 (In ALS6.)	9	1	0	0
P04637	Cellular tumor antigen p53	TP53_K321		S314: Phosphoserine; S315: Phosphoserine; K319: N6-acetyllysine; K319: Ubiquitination; K320: N6-acetyllysine; K320: Ubiquitination; K321: N6-acetyllysine; K321: Ubiquitination; Y327: Phosphotyrosine	S315C; S315F; S315P; P316L; P316T; Q317H; Q317K; Q317L; Q317P; Q317R; P318L; K319E; K319N; K319R; K320N; K321E; K321R; P322L; P322R; L323G; L323M; L323P; L323R; L323V; D324E; D324S; D324Y; G325A; G325E; G325V:pathogenic; E326G; Y327H; Y327S	VAR_045494 (In a sporadic cancer; somatic mutation.)| VAR_045495 (In a sporadic cancer; somatic mutation.)| VAR_045496 (In a sporadic cancer; somatic mutation.)| VAR_045497 (In a sporadic cancer; somatic mutation.)| VAR_045498 (In a sporadic cancer; somatic mutation.)| VAR_045499 (In a kidney cancer with no family history; germline mutation and in a sporadic cancer; somatic mutation.)| VAR_045500…	9	1	0	0
P04637	Cellular tumor antigen p53	TP53_A364		K357: Ubiquitination; S362: Phosphoserine; S366: Phosphoserine; K370: Methylation; K370: N6,N6-dimethyllysine; K370: N6-acetyllysine; K370: N6-methyllysine; K370: Trimethylation; K370: Ubiquitination; S371: Phosphoserine	E358D; E358K; G360A; G360V; R363K; A364P; A364T; A364V; H365R; H365Y; S366A; K370Q	VAR_045560 (In a sporadic cancer; somatic mutation.)| VAR_045561 (In a sporadic cancer; somatic mutation.)| VAR_045562 (In dbSNP:rs35993958.)| VAR_045563 (In a sporadic cancer; somatic mutation.)| VAR_045564 (In a sporadic cancer; somatic mutation.)| VAR_045565 (In a sporadic cancer; somatic mutation.)| VAR_045566 (In a sporadic cancer; somatic mutation.)| VAR_045567 (In a sporadic cancer; somati…	9	0	0	0
P04637	Cellular tumor antigen p53	TP53_G389		K382: Methylation; K382: N6,N6-dimethyllysine; K382: N6-acetyllysine; K382: N6-methyllysine; K382: Ubiquitination; K386: Methylation; K386: N6,N6-dimethyllysine; K386: N6-acetyllysine; K386: Sumoylation; K386: Ubiquitination; T387: Phosphothreonine; S392: Phosphoserine	F385L; G389W; S392L	VAR_045573 (In a sporadic cancer; somatic mutation.)| VAR_045574 (In a sporadic cancer; somatic mutation.)| VAR_045575 (In a sporadic cancer; somatic mutation.)	9	0	0	0
P50402	Emerin	EMD_S54		S49: Phosphoserine; S52: Phosphoserine; S53: O-Glycosylation; S53: Phosphoserine; S54: O-Glycosylation; S54: Phosphoserine; S57: Phosphoserine; S58: Phosphoserine; Y59: Phosphotyrosine; S60: Phosphoserine	S54F	VAR_005198 (In EDMD1; no loss of binding to F-actin, enhanced rate of actin polymerization and loss of binding to BCLAF1.)	8	1	0	0
P46821	Microtubule-associated protein 1B	MAP1B_S1917		T1912: Phosphothreonine; T1913: Phosphothreonine; S1915: Phosphoserine; S1917: Phosphoserine; S1919: Phosphoserine; Y1921: Phosphotyrosine; S1922: Phosphoserine; Y1923: Phosphotyrosine	S1917R	VAR_056123 (In dbSNP:rs13153166.)	8	1	0	0
P17812	CTP synthase 1	CTPS1_S571		T566: Phosphothreonine; Y567: Phosphotyrosine; S568: Phosphoserine; S571: Phosphoserine; S573: Phosphoserine; S574: Phosphoserine; S575: Phosphoserine; S578: Phosphoserine	S571I	VAR_027055 (In dbSNP:rs17856308.)	8	1	0	0
P04637	Cellular tumor antigen p53	TP53_T312		K305: N6-acetyllysine; K305: Ubiquitination; T312: Phosphothreonine; S313: Phosphoserine; S314: Phosphoserine; S315: Phosphoserine; K319: N6-acetyllysine; K319: Ubiquitination	R306P; R306Q; A307P; A307S; A307T; L308M; L308V; P309R; P309S; N310I; N310T; N311H; N311K; N311S; N311T; T312I; T312S; S313C; S313I; S313N; S313R; S314F; S315C; S315F; S315P; P316L; P316T; Q317H; Q317K; Q317L; Q317P; Q317R; P318L	VAR_045475 (In LFS; germline mutation and in a sporadic cancer; somatic mutation.)| VAR_006036 (In sporadic cancers; somatic mutation.)| VAR_045476 (In a sporadic cancer; somatic mutation.)| VAR_045477 (In sporadic cancers; somatic mutation.)| VAR_006037 (In sporadic cancers; somatic mutation.)| VAR_045478 (In sporadic cancers; somatic mutation.)| VAR_045479 (In a sporadic cancer; somatic mutatio…	8	1	0	0
P04637	Cellular tumor antigen p53	TP53_S313		T312: Phosphothreonine; S313: Phosphoserine; S314: Phosphoserine; S315: Phosphoserine; K319: N6-acetyllysine; K319: Ubiquitination; K320: N6-acetyllysine; K320: Ubiquitination	A307P; A307S; A307T; L308M; L308V; P309R; P309S; N310I; N310T; N311H; N311K; N311S; N311T; T312I; T312S; S313C; S313I; S313N; S313R; S314F; S315C; S315F; S315P; P316L; P316T; Q317H; Q317K; Q317L; Q317P; Q317R; P318L; K319E; K319N; K319R	VAR_045476 (In a sporadic cancer; somatic mutation.)| VAR_045477 (In sporadic cancers; somatic mutation.)| VAR_006037 (In sporadic cancers; somatic mutation.)| VAR_045478 (In sporadic cancers; somatic mutation.)| VAR_045479 (In a sporadic cancer; somatic mutation.)| VAR_045480 (In a sporadic cancer; somatic mutation.)| VAR_006038 (In LFS; germline mutation and in sporadic cancers; somatic mutatio…	8	1	0	0
P53999	Activated RNA polymerase II transcriptional coactivator p15	SUB1_S11		S4: Phosphoserine; S9: Phosphoserine; S10: Phosphoserine; S11: Phosphoserine; S12: Phosphoserine; S13: Phosphoserine; S15: Phosphoserine; S17: Phosphoserine	S11G	VAR_032870 (In dbSNP:rs17850527.)	8	1	0	0
P60709	Actin, cytoplasmic 1	ACTB_R196		K191: N6-acetyllysine; K191: Ubiquitination; T194: Phosphothreonine; Y198: Phosphotyrosine; S199: Phosphoserine; T201: Phosphothreonine; T202: Phosphothreonine; T203: Phosphothreonine	R196C:pathogenic; R196H:pathogenic	VAR_067812 (In BRWS1; dbSNP:rs281875333.)| VAR_067813 (In BRWS1; dbSNP:rs281875334.)	8	0	1	0
P49792	E3 SUMO-protein ligase RanBP2	RANBP2_R784		S778: Phosphoserine; T779: Phosphothreonine; S781: Phosphoserine; T783: Phosphothreonine; Y785: Phosphotyrosine; S786: Phosphoserine; S788: Phosphoserine; S790: Phosphoserine	R784K	VAR_023939 (In dbSNP:rs2912838.)	8	0	0	0
P19338	Nucleolin	NCL_P68		K62: N6-acetyllysine; K63: N6-acetyllysine; S67: Phosphoserine; T69: Phosphothreonine; K70: N6-acetyllysine; K70: Ubiquitination; K71: N6-acetyllysine; K71: Ubiquitination	P68L	VAR_046353 (In dbSNP:rs11542691.)	8	0	0	0
P04637	Cellular tumor antigen p53	TP53_E326		K319: N6-acetyllysine; K319: Ubiquitination; K320: N6-acetyllysine; K320: Ubiquitination; K321: N6-acetyllysine; K321: Ubiquitination; Y327: Phosphotyrosine; R333: Methylation; R333: Omega-N-methylarginine	K320N; K321E; K321R; P322L; P322R; L323G; L323M; L323P; L323R; L323V; D324E; D324S; D324Y; G325A; G325E; G325V:pathogenic; E326G; Y327H; Y327S; F328L; F328S; F328V; T329I; T329S; L330H; L330P; L330R; Q331H; Q331P; Q331R; I332V	VAR_045507 (In sporadic cancers; somatic mutation.)| VAR_045508 (In kidney cancer; germline mutation.)| VAR_045509 (In a sporadic cancer; somatic mutation.)| VAR_045510 (In sporadic cancers; somatic mutation.)| VAR_045511 (In sporadic cancers; somatic mutation.)| VAR_045874 (In a sporadic cancer; somatic mutation; requires 2 nucleotide substitutions.)| VAR_045512 (In a sporadic cancer; somatic mu…	8	0	0	0
P04637	Cellular tumor antigen p53	TP53_R363		K357: Ubiquitination; S362: Phosphoserine; S366: Phosphoserine; K370: Methylation; K370: N6,N6-dimethyllysine; K370: N6-acetyllysine; K370: N6-methyllysine; K370: Trimethylation; K370: Ubiquitination	E358D; E358K; G360A; G360V; R363K; A364P; A364T; A364V; H365R; H365Y; S366A	VAR_045560 (In a sporadic cancer; somatic mutation.)| VAR_045561 (In a sporadic cancer; somatic mutation.)| VAR_045562 (In dbSNP:rs35993958.)| VAR_045563 (In a sporadic cancer; somatic mutation.)| VAR_045564 (In a sporadic cancer; somatic mutation.)| VAR_045565 (In a sporadic cancer; somatic mutation.)| VAR_045566 (In a sporadic cancer; somatic mutation.)| VAR_045567 (In a sporadic cancer; somati…	8	0	0	0
P04637	Cellular tumor antigen p53	TP53_P322		S315: Phosphoserine; K319: N6-acetyllysine; K319: Ubiquitination; K320: N6-acetyllysine; K320: Ubiquitination; K321: N6-acetyllysine; K321: Ubiquitination; Y327: Phosphotyrosine	P316L; P316T; Q317H; Q317K; Q317L; Q317P; Q317R; P318L; K319E; K319N; K319R; K320N; K321E; K321R; P322L; P322R; L323G; L323M; L323P; L323R; L323V; D324E; D324S; D324Y; G325A; G325E; G325V:pathogenic; E326G; Y327H; Y327S; F328L; F328S; F328V	VAR_045497 (In a sporadic cancer; somatic mutation.)| VAR_045498 (In a sporadic cancer; somatic mutation.)| VAR_045499 (In a kidney cancer with no family history; germline mutation and in a sporadic cancer; somatic mutation.)| VAR_045500 (In sporadic cancers; somatic mutation.)| VAR_047210 (In a sporadic cancer; somatic mutation.)| VAR_045501 (In a sporadic cancer; somatic mutation.)| VAR_045502 …	8	0	0	0
P07195	L-lactate dehydrogenase B chain	LDHB_W325	Ldh_1_C:164-334	K318: N6-acetyllysine; K318: Ubiquitination; K319: N6-acetyllysine; K319: Ubiquitination; K329: N6-acetyllysine; K329: Ubiquitination; K332: N6-acetyllysine; K332: Ubiquitination	D322V; W325R	VAR_004179 (In LDHB deficiency.)| VAR_011638 (In LDHB deficiency.)	8	0	0	0
P69891	Hemoglobin subunit gamma-1	HBG1_K62	Globin:8-112	K60: N6-acetyllysine; K60: Ubiquitination; K62: N6-acetyllysine; K62: Ubiquitination; K66: N6-acetyllysine; K66: Ubiquitination; K67: Ubiquitination	K62E:other	VAR_003153 (In Jamaica; dbSNP:rs34747494.)	7	1	0	0
P69892	Hemoglobin subunit gamma-2	HBG2_K66	Globin:8-112	K60: N6-acetyllysine; K60: Ubiquitination; K62: N6-acetyllysine; K62: Ubiquitination; K66: N6-acetyllysine; K66: Ubiquitination; K67: Ubiquitination	K60E; K60Q; H64L; H64Y; K66N; K67Q; K67R; V68M	VAR_003151 (In Emirates.)| VAR_003152 (In Sacromonte.)| VAR_025336 (In TNCY; hemoglobin M-Circleville.)| VAR_003154 (In TNCY; hemoglobin Osaka; the presence of a tyrosine causes the formation of a covalent link with heme iron, so that the iron is stabilized in the ferric form; when this occurs methemoglobin is formed, oxygen can no longer bind to heme and cya| VAR_003155 (In Clarke.)| VAR_003157 …	7	1	0	0
P69892	Hemoglobin subunit gamma-2	HBG2_K67	Globin:8-112	K60: N6-acetyllysine; K60: Ubiquitination; K62: N6-acetyllysine; K62: Ubiquitination; K66: N6-acetyllysine; K66: Ubiquitination; K67: Ubiquitination	H64L; H64Y; K66N; K67Q; K67R; V68M; G73R	VAR_025336 (In TNCY; hemoglobin M-Circleville.)| VAR_003154 (In TNCY; hemoglobin Osaka; the presence of a tyrosine causes the formation of a covalent link with heme iron, so that the iron is stabilized in the ferric form; when this occurs methemoglobin is formed, oxygen can no longer bind to heme and cya| VAR_003155 (In Clarke.)| VAR_003157 (In Brooklyn.)| VAR_003156 (In Shanghai.)| VAR_065950 (I…	7	1	0	0
P69892	Hemoglobin subunit gamma-2	HBG2_K60	Globin:8-112	K60: N6-acetyllysine; K60: Ubiquitination; K62: N6-acetyllysine; K62: Ubiquitination; K66: N6-acetyllysine; K66: Ubiquitination; K67: Ubiquitination	M56R; K60E; K60Q; H64L; H64Y; K66N	VAR_003150 (In Kingston.)| VAR_003151 (In Emirates.)| VAR_003152 (In Sacromonte.)| VAR_025336 (In TNCY; hemoglobin M-Circleville.)| VAR_003154 (In TNCY; hemoglobin Osaka; the presence of a tyrosine causes the formation of a covalent link with heme iron, so that the iron is stabilized in the ferric form; when this occurs methemoglobin is formed, oxygen can no longer bind to heme and cya| VAR_00315…	7	1	0	0
P15927	Replication protein A 32 kDa subunit	RPA2_Y14		S8: Phosphoserine; Y9: Phosphotyrosine; S11: Phosphoserine; S12: Phosphoserine; S13: Phosphoserine; Y14: Phosphotyrosine; T21: Phosphothreonine	Y14S; G15R	VAR_023300 (In dbSNP:rs28988896.)| VAR_023301 (In dbSNP:rs28988897.)	7	1	0	0
Q96A65	Exocyst complex component 4	EXOC4_S220		K213: N6-acetyllysine; K215: N6-acetyllysine; K217: N6-acetyllysine; S219: Phosphoserine; S220: Phosphoserine; K223: Ubiquitination; S226: Phosphoserine	S220F	VAR_036292 (In a colorectal cancer sample; somatic mutation.)	7	1	0	0
P62736	Actin, aortic smooth muscle	ACTA2_T326		T320: Phosphothreonine; S325: Phosphoserine; T326: Phosphothreonine; K328: N6-acetyllysine; K328: Ubiquitination; K330: N6-acetyllysine; K330: Ubiquitination	T320A; T326N	VAR_011945 (In dbSNP:rs1803027.)| VAR_062581 (In AAT6.)	7	1	0	0
P68133	Actin, alpha skeletal muscle	ACTA1_T68		S62: Phosphoserine; K63: N6-acetyllysine; K63: N6-malonyllysine; K63: Ubiquitination; T68: Phosphothreonine; K70: Methylation; K70: N6-acetyllysine; K70: Ubiquitination; Y71: Phosphotyrosine	I66N; T68I; E74K	VAR_062431 (In NEM3.)| VAR_062432 (In NEM3.)| VAR_062433 (In NEM3.)	7	1	0	0
Q9NZJ0	Denticleless protein homolog	DTL_S425		T422: Phosphothreonine; T424: Phosphothreonine; S425: Phosphoserine; S426: Phosphoserine; S428: Phosphoserine; T429: Phosphothreonine; K432: Ubiquitination	S425N	VAR_062095 (In dbSNP:rs35137676.)	7	1	0	0
P35637	RNA-binding protein FUS	FUS_R216		R216: Dimethylation; R216: Methylation; R216: Omega-N-methylarginine; R216: Omega-N-methylated arginine; R218: Dimethylation; R218: Methylation; R218: Omega-N-methylarginine; R218: Omega-N-methylated arginine; S221: Phosphoserine	R216C	VAR_068919 (In ALS6 and ETM4.)	7	1	0	0
Q14980	Nuclear mitotic apparatus protein 1	NUMA1_Y1836		S1830: Phosphoserine; S1833: Phosphoserine; S1834: Phosphoserine; Y1836: Phosphotyrosine; S1837: Phosphoserine; T1838: Phosphothreonine; S1840: Phosphoserine	Y1836H	VAR_031683 (In dbSNP:rs35586429.)	7	1	0	0
P16403	Histone H1.2	HIST1H1C_S113		K106: N6-acetyllysine; K106: Ubiquitination; K109: Ubiquitination; K110: Ubiquitination; S113: Phosphoserine; K117: Ubiquitination; K119: Methylation; K119: Ubiquitination	S113A	VAR_049304 (In dbSNP:rs34810376.)	7	1	0	0
A8CG34	Nuclear envelope pore membrane protein POM 121C	POM121C_T379		S372: Phosphoserine; S373: Phosphoserine; T375: Phosphothreonine; Y378: Phosphotyrosine; T379: Phosphothreonine; S380: Phosphoserine; S385: Phosphoserine	T379A	VAR_045906 (In dbSNP:rs427206.)	7	1	0	0
P04637	Cellular tumor antigen p53	TP53_G325		K319: N6-acetyllysine; K319: Ubiquitination; K320: N6-acetyllysine; K320: Ubiquitination; K321: N6-acetyllysine; K321: Ubiquitination; Y327: Phosphotyrosine	K319E; K319N; K319R; K320N; K321E; K321R; P322L; P322R; L323G; L323M; L323P; L323R; L323V; D324E; D324S; D324Y; G325A; G325E; G325V:pathogenic; E326G; Y327H; Y327S; F328L; F328S; F328V; T329I; T329S; L330H; L330P; L330R; Q331H; Q331P; Q331R	VAR_045504 (In sporadic cancers; somatic mutation.)| VAR_045505 (In a sporadic cancer; somatic mutation.)| VAR_045506 (In a sporadic cancer; somatic mutation.)| VAR_045507 (In sporadic cancers; somatic mutation.)| VAR_045508 (In kidney cancer; germline mutation.)| VAR_045509 (In a sporadic cancer; somatic mutation.)| VAR_045510 (In sporadic cancers; somatic mutation.)| VAR_045511 (In sporadic can…	7	0	1	0
P02768	Serum albumin	ALB_D293	Serum_albumin:220-394	K286: N6-acetyllysine; Y287: Phosphotyrosine; S294: Phosphoserine; S297: Phosphoserine; K298: N6-acetyllysine; K298: Ubiquitination; K300: N6-acetyllysine	Q292R; D293G	VAR_000517 (In Malmo-10.)| VAR_000518 (In Nagasaki-1.)	7	0	0	0
Q14004	Cyclin-dependent kinase 13	CDK13_P356		S349: Phosphoserine; Y351: Phosphotyrosine; S352: Phosphoserine; S358: Phosphoserine; S360: Phosphoserine; Y362: Phosphotyrosine; S363: Phosphoserine	P356A	VAR_022381 (In dbSNP:rs17537669.)	7	0	0	0
P69892	Hemoglobin subunit gamma-2	HBG2_H64	Globin:8-112	K60: N6-acetyllysine; K60: Ubiquitination; K62: N6-acetyllysine; K62: Ubiquitination; K66: N6-acetyllysine; K66: Ubiquitination; K67: Ubiquitination	K60E; K60Q; H64L; H64Y; K66N; K67Q; K67R; V68M	VAR_003151 (In Emirates.)| VAR_003152 (In Sacromonte.)| VAR_025336 (In TNCY; hemoglobin M-Circleville.)| VAR_003154 (In TNCY; hemoglobin Osaka; the presence of a tyrosine causes the formation of a covalent link with heme iron, so that the iron is stabilized in the ferric form; when this occurs methemoglobin is formed, oxygen can no longer bind to heme and cya| VAR_003155 (In Clarke.)| VAR_003157 …	7	0	0	0
P55854	Small ubiquitin-related modifier 3	SUMO3_P38		K32: Ubiquitination; K34: Ubiquitination; T37: Phosphothreonine; K41: N6-acetyllysine; K41: Sumoylation; K41: Ubiquitination; K44: N6-acetyllysine; K44: Ubiquitination	P38S	VAR_052692 (In dbSNP:rs1051311.)	7	0	0	0
P15927	Replication protein A 32 kDa subunit	RPA2_G15		S8: Phosphoserine; Y9: Phosphotyrosine; S11: Phosphoserine; S12: Phosphoserine; S13: Phosphoserine; Y14: Phosphotyrosine; T21: Phosphothreonine	Y14S; G15R	VAR_023300 (In dbSNP:rs28988896.)| VAR_023301 (In dbSNP:rs28988897.)	7	0	0	0
Q13501	Sequestosome-1	SQSTM1_E274		T269: Phosphothreonine; S272: Phosphoserine; S275: Phosphoserine; S276: Phosphoserine; S277: Phosphoserine; T278: Phosphothreonine; K281: Ubiquitination	E274D; E274Q	VAR_061707 (In dbSNP:rs55793208.)| VAR_023591	7	0	0	0
P68133	Actin, alpha skeletal muscle	ACTA1_I66		S62: Phosphoserine; K63: N6-acetyllysine; K63: N6-malonyllysine; K63: Ubiquitination; T68: Phosphothreonine; K70: Methylation; K70: N6-acetyllysine; K70: Ubiquitination; Y71: Phosphotyrosine	I66N; T68I	VAR_062431 (In NEM3.)| VAR_062432 (In NEM3.)	7	0	0	0
P02730	Band 3 anion transport protein	SLC4A1_D45		T39: Phosphothreonine; T42: Phosphothreonine; T44: Phosphothreonine; Y46: Phosphotyrosine; T48: Phosphothreonine; T49: Phosphothreonine; S50: Phosphoserine	E40K:pathogenic; D45E	VAR_000798 (In hemolytic anemia; Montefiore; dbSNP:rs45562031.)| VAR_036693 (In dbSNP:rs34700496.)	7	0	0	0
P08238	Heat shock protein HSP 90-beta	HSP90AB1_K349		K347: Methylation; K347: N6-acetyllysine; K347: Ubiquitination; K348: N6-acetyllysine; K348: Ubiquitination; K350: Ubiquitination; K354: N6-acetyllysine; K354: Ubiquitination	K349E	VAR_049624 (In dbSNP:rs11538975.)	7	0	0	0
P02545	Prelamin-A/C	LMNA_R399		S392: Phosphoserine; T394: Phosphothreonine; S395: Phosphoserine; S398: Phosphoserine; S403: Phosphoserine; S404: Phosphoserine; S406: Phosphoserine	R399C	VAR_039778 (In FPLD2.)	7	0	0	0
P02545	Prelamin-A/C	LMNA_Y267		K260: N6-acetyllysine; K260: Ubiquitination; K261: N6-acetyllysine; K261: Ubiquitination; K265: Ubiquitination; K270: N6-acetyllysine; K270: Ubiquitination	Y267C; S268P; L271P	VAR_039774 (In EDMD2.)| VAR_064965 (In EDMD2.)| VAR_064966 (In EDMD2.)	7	0	0	0
O14757	RecName: Full=Serine/threonine-protein kinase Chk1; AltName: Full=CHK1 checkpoint homolog; AltName:	CHEK1_V312		S305: Phosphoserine; S307: Phosphoserine; S308: Phosphoserine; K313: Ubiquitination; S315: Phosphoserine; S316: Phosphoserine; S317: Phosphoserine	V312M	VAR_040408 (In dbSNP:rs34097480.)	7	0	0	0
P35637	RNA-binding protein FUS	FUS_M254		R248: Asymmetric dimethylarginine; R248: Dimethylation; R251: Asymmetric dimethylarginine; R251: Dimethylation; S257: Phosphoserine; R259: Asymmetric dimethylarginine; R259: Dimethylation; R259: Methylation	M254V	VAR_065229 (Found in a patient with frontotemporal lobar degeneration.)	7	0	0	0
P08107	heat shock 70 kDa protein 1A/1B [Homo sapiens]	HSPA1B_E110		S106: Phosphoserine; Y107: Phosphotyrosine; K108: N6-acetyllysine; K108: Ubiquitination; K112: N6-acetyllysine; K112: Ubiquitination; Y115: Phosphotyrosine	E110D	VAR_029053 (In dbSNP:rs562047.)	7	0	0	0
P16144	Integrin beta-4	ITGB4_T1764		S1758: Phosphoserine; Y1760: Phosphotyrosine; S1761: Phosphoserine; S1762: Phosphoserine; T1765: Phosphothreonine; T1766: Phosphothreonine; T1771: Phosphothreonine	T1764S	VAR_055971 (In dbSNP:rs1051486.)	7	0	0	0
P04637	Cellular tumor antigen p53	TP53_L323		K319: N6-acetyllysine; K319: Ubiquitination; K320: N6-acetyllysine; K320: Ubiquitination; K321: N6-acetyllysine; K321: Ubiquitination; Y327: Phosphotyrosine	Q317H; Q317K; Q317L; Q317P; Q317R; P318L; K319E; K319N; K319R; K320N; K321E; K321R; P322L; P322R; L323G; L323M; L323P; L323R; L323V; D324E; D324S; D324Y; G325A; G325E; G325V:pathogenic; E326G; Y327H; Y327S; F328L; F328S; F328V; T329I; T329S	VAR_045499 (In a kidney cancer with no family history; germline mutation and in a sporadic cancer; somatic mutation.)| VAR_045500 (In sporadic cancers; somatic mutation.)| VAR_047210 (In a sporadic cancer; somatic mutation.)| VAR_045501 (In a sporadic cancer; somatic mutation.)| VAR_045502 (In sporadic cancers; somatic mutation.)| VAR_045503 (In sporadic cancers; somatic mutation.)| VAR_045504 (I…	7	0	0	0
P04637	Cellular tumor antigen p53	TP53_D324		K319: N6-acetyllysine; K319: Ubiquitination; K320: N6-acetyllysine; K320: Ubiquitination; K321: N6-acetyllysine; K321: Ubiquitination; Y327: Phosphotyrosine	P318L; K319E; K319N; K319R; K320N; K321E; K321R; P322L; P322R; L323G; L323M; L323P; L323R; L323V; D324E; D324S; D324Y; G325A; G325E; G325V:pathogenic; E326G; Y327H; Y327S; F328L; F328S; F328V; T329I; T329S; L330H; L330P; L330R	VAR_045503 (In sporadic cancers; somatic mutation.)| VAR_045504 (In sporadic cancers; somatic mutation.)| VAR_045505 (In a sporadic cancer; somatic mutation.)| VAR_045506 (In a sporadic cancer; somatic mutation.)| VAR_045507 (In sporadic cancers; somatic mutation.)| VAR_045508 (In kidney cancer; germline mutation.)| VAR_045509 (In a sporadic cancer; somatic mutation.)| VAR_045510 (In sporadic can…	7	0	0	0
P29033	Gap junction beta-2 protein	GJB2_I111		K105: N6-acetyllysine; K108: N6-acetyllysine; K108: Ubiquitination; K112: N6-acetyllysine; K112: Ubiquitination; K116: N6-acetyllysine; K116: Ubiquitination	I111T; S113R; E114G:unknown; D117H	VAR_015938| VAR_002145 (In DFNB1A.)| VAR_009966 (In dbSNP:rs2274083.)| VAR_069519	7	0	0	0
P04075	Fructose-bisphosphate aldolase A	ALDOA_E207	Glycolytic:15-364	K200: N6-acetyllysine; K200: Ubiquitination; Y204: Phosphotyrosine; T206: Phosphothreonine; K208: N6-acetyllysine; K208: Ubiquitination; Y214: Phosphotyrosine	E207K	VAR_044142 (In GSD12; reduces thermal stability; 3-fold decrease in catalytic efficiency mostly due to reduced substrate affinity.)	7	0	0	0
P02768	Serum albumin	ALB_K300	Serum_albumin:220-394	S294: Phosphoserine; S297: Phosphoserine; K298: N6-acetyllysine; K298: Ubiquitination; K300: N6-acetyllysine; K305: N6-acetyllysine	K300N	VAR_000519 (In Caserta.)	6	1	0	0
Q9BXB4	Oxysterol-binding protein-related protein 11	OSBPL11_S184		S177: Phosphoserine; S178: Phosphoserine; S179: Phosphoserine; S181: Phosphoserine; S184: Phosphoserine; S189: Phosphoserine	S184L	VAR_036100 (In a breast cancer sample; somatic mutation.)	6	1	0	0
Q14315	Filamin-C	FLNC_S2626		S2619: Phosphoserine; S2620: Phosphoserine; S2624: Phosphoserine; Y2625: Phosphotyrosine; S2626: Phosphoserine; S2627: Phosphoserine	S2626N	VAR_015710 (In dbSNP:rs2639142.)	6	1	0	0
P48634	Protein PRRC2A	PRRC2A_T1087		T1083: Phosphothreonine; S1085: Phosphoserine; T1087: Phosphothreonine; S1089: Phosphoserine; S1092: Phosphoserine; Y1094: Phosphotyrosine	T1087I	VAR_035796 (In a breast cancer sample; somatic mutation.)	6	1	0	0
P08581	Hepatocyte growth factor receptor	MET_T992		S985: Phosphoserine; S988: Phosphoserine; S990: Phosphoserine; T992: Phosphothreonine; T993: Phosphothreonine; S997: Phosphoserine	P991S; T992I:non-pathogenic	VAR_032483 (In gastric cancer; prolonged tyrosine phosphorylation in response to HGF/SF; transforming activity in athymic nude mice.)| VAR_032484 (Found in a case of cancer of unknown primary origin; the mutated receptor is still functional and can sustain the transformed phenotype; somatic mutation; dbSNP:rs56391007.)	6	1	0	1
Q9NP61	ADP-ribosylation factor GTPase-activating protein 3	ARFGAP3_S355		S348: Phosphoserine; Y349: Phosphotyrosine; T351: Phosphothreonine; S354: Phosphoserine; S355: Phosphoserine; Y356: Phosphotyrosine	S355R	VAR_013447 (In dbSNP:rs1018448.)	6	1	0	0
P62736	Actin, aortic smooth muscle	ACTA2_T196		Y190: Phosphotyrosine; K193: N6-acetyllysine; K193: Ubiquitination; T196: Phosphothreonine; Y200: Phosphotyrosine; S201: Phosphoserine	T196S	VAR_011944 (In dbSNP:rs1803028.)	6	1	0	0
P05106	Integrin beta-3	ITGB3_S778	Integrin_b_cyt:742-788	Y773: Phosphotyrosine; T777: Phosphothreonine; S778: O-Glycosylation; S778: Phosphoserine; T779: Phosphothreonine; T784: O-Glycosylation; T784: Phosphothreonine; Y785: Phosphotyrosine	S778P	VAR_004005 (In GT; variant Strasbourg-1.)	6	1	0	0
P60660	Myosin light polypeptide 6	MYL6_T85		K79: Ubiquitination; K81: N6-acetyllysine; K81: Ubiquitination; T85: Phosphothreonine; Y86: Phosphotyrosine; Y89: Phosphotyrosine	T85I	VAR_050457 (In dbSNP:rs11553509.)	6	1	0	0
P40123	Adenylyl cyclase-associated protein 2	CAP2_T311		S305: Phosphoserine; T307: Phosphothreonine; S309: Phosphoserine; T311: Phosphothreonine; S312: Phosphoserine; K314: N6-acetyllysine	T311A; Y316C	VAR_033717 (In dbSNP:rs34620829.)| VAR_033718 (In dbSNP:rs34206659.)	6	1	0	0
P04049	RAF proto-oncogene serine/threonine-protein kinase	RAF1_S257		S250: Phosphoserine; S252: Phosphoserine; S257: Phosphoserine; T258: Phosphothreonine; S259: Phosphoserine; T260: Phosphothreonine	R256S; S257L; S259A; S259F; T260I; T260R; P261A; P261L; P261S; V263A	VAR_037807 (In NS5.)| VAR_037808 (In NS5 and LEOPARD2; shows in vitro greater kinase activity and enhanced ERK activation than wild-type.)| VAR_041037 (In an ovarian serous carcinoma sample; somatic mutation; increased ERK activation.)| VAR_037809 (In NS5.)| VAR_037810 (In hypertrophic cardiomyopathy.)| VAR_037811 (In NS5.)| VAR_037812 (In NS5; shows in vitro greater kinase activity and enhanced …	6	1	0	0
Q9BTA9	WW domain-containing adapter protein with coiled-coil	WAC_T531		S525: Phosphoserine; T531: Phosphothreonine; S532: Phosphoserine; S534: Phosphoserine; S535: Phosphoserine; S538: Phosphoserine	T531S	VAR_028839 (In dbSNP:rs7127.)	6	1	0	0
P17302	Gap junction alpha-1 protein	GJA1_S251		S244: Phosphoserine; Y247: Phosphotyrosine; T250: Phosphothreonine; S251: Phosphoserine; S255: Phosphoserine; K258: Ubiquitination	S251T; A253P; A253V	VAR_059011 (In congenital heart malformations.)| VAR_059012 (In congenital heart malformations.)| VAR_015764 (In dbSNP:rs17653265.)	6	1	0	0
Q9BR39	Junctophilin-2	JPH2_S165		T161: Phosphothreonine; S162: Phosphoserine; S164: Phosphoserine; S165: Phosphoserine; S168: Phosphoserine; S171: Phosphoserine	S165F	VAR_065473 (In CMH17; results in vacuolization of intracellular structures and cardiomyocyte hypertrophy; affects intracellular calcium handling and homeostasis. Greatly reduced phosphorylation. Increased myotube diameter. Reduced RYR1 activity and EC gain	6	1	0	0
P69905	hemoglobin subunit alpha [Homo sapiens]	HBA2_K57	Globin:7-107	S53: Phosphoserine; K57: N6-acetyllysine; K57: Ubiquitination; K61: N6-acetyllysine; K61: Ubiquitination; K62: N6-acetyllysine	H51R; G52D; G52R; A54D; Q55R; K57R; K57T; G58R; H59Q; H59Y; G60D:other; G60V; K61N; K62N; K62T; V63M	VAR_002769 (In Aichi; slightly unstable.)| VAR_002770 (In J-Abidjan.)| VAR_002771 (In Russ.)| VAR_002772 (In J-Rovigo; unstable.)| VAR_002773 (In Hikoshima/Shimonoseki.)| VAR_002774 (In Port Huron.)| VAR_002775 (In Thailand.)| VAR_002776 (In L-Persian Gulf.)| VAR_025388 (In Boghe.)| VAR_002777 (In M-Boston/M-Osaka; O(2) affinity down.)| VAR_002778 (In Adana; unstable; causes alpha-thalassemia; db…	6	1	0	0
P69905	hemoglobin subunit alpha [Homo sapiens]	HBA2_K41	Globin:7-107	S36: O-Glycosylation; S36: Phosphoserine; T40: Phosphothreonine; K41: N6-acetyllysine; K41: Ubiquitination; T42: Phosphothreonine; Y43: Phosphotyrosine	L35R; P38R; K41M; T42S; F44L; P45L:other; P45R; H46Q; H46R	VAR_002753 (In Queens/Ogi.)| VAR_002754 (In Bourmedes.)| VAR_002756 (In Kanagawa; O(2) affinity up.)| VAR_002757 (In Miyano; O(2) affinity up.)| VAR_002758 (In Hirosaki; unstable.)| VAR_002759 (In Milledgeville; O(2) affinity up; dbSNP:rs41514946.)| VAR_002760 (In Kawachi; O(2) affinity up.)| VAR_002761 (In Bari.)| VAR_002762 (In Fort de France; O(2) affinity up.)	6	1	0	0
P69905	hemoglobin subunit alpha [Homo sapiens]	HBA2_T42	Globin:7-107	S36: O-Glycosylation; S36: Phosphoserine; T40: Phosphothreonine; K41: N6-acetyllysine; K41: Ubiquitination; T42: Phosphothreonine; Y43: Phosphotyrosine	P38R; K41M; T42S; F44L; P45L:other; P45R; H46Q; H46R; D48A; D48G; D48H; D48Y	VAR_002754 (In Bourmedes.)| VAR_002756 (In Kanagawa; O(2) affinity up.)| VAR_002757 (In Miyano; O(2) affinity up.)| VAR_002758 (In Hirosaki; unstable.)| VAR_002759 (In Milledgeville; O(2) affinity up; dbSNP:rs41514946.)| VAR_002760 (In Kawachi; O(2) affinity up.)| VAR_002761 (In Bari.)| VAR_002762 (In Fort de France; O(2) affinity up.)| VAR_002763 (In Cordele; unstable.)| VAR_002764 (In Umi/Michi…	6	1	0	0
P32942	Intercellular adhesion molecule 3	ICAM3_S525		S518: Phosphoserine; Y519: Phosphotyrosine; S525: Phosphoserine; T526: Phosphothreonine; Y527: Phosphotyrosine; S532: Phosphoserine	S525T	VAR_024498 (In dbSNP:rs2230399.)	6	1	0	0
Q96EA4	Protein Spindly	SPDL1_Y508		S504: Phosphoserine; S506: Phosphoserine; Y508: Phosphotyrosine; T509: Phosphothreonine; S513: Phosphoserine; S515: Phosphoserine	Y508H	VAR_030307 (In dbSNP:rs3797713.)	6	1	0	0
P04637	Cellular tumor antigen p53	TP53_Y327		K320: N6-acetyllysine; K320: Ubiquitination; K321: N6-acetyllysine; K321: Ubiquitination; Y327: Phosphotyrosine; R333: Methylation; R333: Omega-N-methylarginine	K321E; K321R; P322L; P322R; L323G; L323M; L323P; L323R; L323V; D324E; D324S; D324Y; G325A; G325E; G325V:pathogenic; E326G; Y327H; Y327S; F328L; F328S; F328V; T329I; T329S; L330H; L330P; L330R; Q331H; Q331P; Q331R; I332V	VAR_045508 (In kidney cancer; germline mutation.)| VAR_045509 (In a sporadic cancer; somatic mutation.)| VAR_045510 (In sporadic cancers; somatic mutation.)| VAR_045511 (In sporadic cancers; somatic mutation.)| VAR_045874 (In a sporadic cancer; somatic mutation; requires 2 nucleotide substitutions.)| VAR_045512 (In a sporadic cancer; somatic mutation.)| VAR_045513 (In a sporadic cancer; somatic m…	6	1	0	0
P04406	Glyceraldehyde-3-phosphate dehydrogenase	GAPDH_K251	Gp_dh_C:157-314	T246: Phosphothreonine; C247: S-nitrosocysteine; K251: N6-acetyllysine; K251: Ubiquitination; K254: N6-acetyllysine; K254: Ubiquitination; Y255: Phosphotyrosine	K251N	VAR_049218 (In dbSNP:rs1062429.)	6	1	0	0
O95819	Mitogen-activated protein kinase kinase kinase kinase 4	MAP4K4_S712		S708: Phosphoserine; S709: Phosphoserine; S710: Phosphoserine; S712: Phosphoserine; S715: Phosphoserine; S717: Phosphoserine	S712T	VAR_040746	6	1	0	0
P60484	Phosphatidylinositol 3,4,5-trisphosphate 3-phosphatase and dual-specificity protein phosphatase PTEN	PTEN_Y174	DSPc:47-175	Y174: Phosphotyrosine; Y176: Phosphotyrosine; Y177: Phosphotyrosine; Y178: Phosphotyrosine; S179: Phosphoserine; Y180: Phosphotyrosine	S170N; S170R; R173C; R173H; R173P; Y174N	VAR_026266 (Loss of phosphatase activity towards Ins(1,3,4,5)P4; retains ability to bind phospholipid membranes.)| VAR_007470 (In BRRS; severely reduced protein phosphatase activity; loss of phosphatase activity towards Ins(1,3,4,5)P4.)| VAR_026267 (In endometrial hyperplasia; loss of phosphatase activity towards Ins(1,3,4,5)P4 and PtdIns(3,4,5)P3; retains ability to bind phospholipid membranes.)…	6	1	0	0
P49815	Tuberin	TSC2_S1341		S1334: Phosphoserine; S1337: Phosphoserine; S1338: Phosphoserine; S1340: Phosphoserine; S1341: Phosphoserine; S1346: Phosphoserine	S1341R	VAR_022920	6	1	0	0
P02538	Keratin, type II cytoskeletal 6A	KRT6A_F174		K168: Ubiquitination; K173: N6-acetyllysine; K173: Sumoylation; K173: Ubiquitination; S176: Phosphoserine; K180: N6-acetyllysine; K180: Ubiquitination	F174V:pathogenic	VAR_017075 (In PC1; dbSNP:rs28933087.)	6	0	1	0
P02768	Serum albumin	ALB_Q292	Serum_albumin:220-394	K286: N6-acetyllysine; Y287: Phosphotyrosine; S294: Phosphoserine; S297: Phosphoserine; K298: N6-acetyllysine; K298: Ubiquitination	Q292R; D293G	VAR_000517 (In Malmo-10.)| VAR_000518 (In Nagasaki-1.)	6	0	0	0
P46013	Antigen KI-67	MKI67_L854		Y849: Phosphotyrosine; S853: Phosphoserine; T856: Phosphothreonine; K857: Ubiquitination; T858: Phosphothreonine; S859: Phosphoserine	L854V	VAR_024162 (In dbSNP:rs2240.)	6	0	0	0
O14976	RecName: Full=Cyclin-G-associated kinase	GAK_D787		S780: Phosphoserine; S783: Phosphoserine; S784: Phosphoserine; S785: Phosphoserine; S789: Phosphoserine; T794: Phosphothreonine	D787Y	VAR_040507 (In dbSNP:rs34585705.)	6	0	0	0
P29317	Ephrin type-A receptor 2	EPHA2_G777	Pkinase_Tyr:613-871	T771: Phosphothreonine; Y772: Phosphotyrosine; T773: Phosphothreonine; T774: Phosphothreonine; S775: Phosphoserine; K778: Ubiquitination	G777S	VAR_042124 (In a gastric adenocarcinoma sample; somatic mutation.)	6	0	0	0
P25054	Adenomatous polyposis coli protein	APC_A1508		S1501: Phosphoserine; S1503: Phosphoserine; S1504: Phosphoserine; S1505: Phosphoserine; S1507: Phosphoserine; S1510: Phosphoserine	A1508V	VAR_012976 (In colorectal carcinoma from a patient with MMRCS.)	6	0	0	0
O95678	Keratin, type II cytoskeletal 75	KRT75_A161		K154: Ubiquitination; K159: N6-acetyllysine; K159: Sumoylation; K159: Ubiquitination; S162: Phosphoserine; K166: N6-acetyllysine; K166: Ubiquitination	A161T:other	VAR_038101 (Common polymorphism; may increase risk to develop PFB; the variant is disruptive at late stages of filament assembly compromising the aggregation of keratin molecules into intermediate filaments; dbSNP:rs2232387.)	6	0	0	0
P08581	Hepatocyte growth factor receptor	MET_P991		S985: Phosphoserine; S988: Phosphoserine; S990: Phosphoserine; T992: Phosphothreonine; T993: Phosphothreonine; S997: Phosphoserine	P991S; T992I:non-pathogenic	VAR_032483 (In gastric cancer; prolonged tyrosine phosphorylation in response to HGF/SF; transforming activity in athymic nude mice.)| VAR_032484 (Found in a case of cancer of unknown primary origin; the mutated receptor is still functional and can sustain the transformed phenotype; somatic mutation; dbSNP:rs56391007.)	6	0	0	0
Q9UKJ3	G patch domain-containing protein 8 [Homo sapiens]	GPATCH8_A979		S974: Phosphoserine; S976: Phosphoserine; T977: Phosphothreonine; T978: Phosphothreonine; S981: Phosphoserine; S985: Phosphoserine	A979P	VAR_067000	6	0	0	0
Q13480	GRB2-associated-binding protein 1	GAB1_P311		S304: Phosphoserine; S306: Phosphoserine; Y307: Phosphotyrosine; T312: Phosphothreonine; T316: Phosphothreonine; Y317: Phosphotyrosine	P311L	VAR_025261 (In dbSNP:rs28925904.)	6	0	0	0
P13647	Keratin, type II cytoskeletal 5	KRT5_F179		K173: Ubiquitination; K178: N6-acetyllysine; K178: Sumoylation; K178: Ubiquitination; S181: Phosphoserine; K185: N6-acetyllysine; K185: Ubiquitination	K173N:pathogenic; L175F:pathogenic; N176S:untested; N177S:untested; F179S:untested; S181P:pathogenic	VAR_010455 (In K-EBS; dbSNP:rs58163069.)| VAR_010456 (In DM-EBS; dbSNP:rs57890479.)| VAR_010457 (In DM-EBS; dbSNP:rs59092197.)| VAR_026538 (In WC-EBS; dbSNP:rs61495052.)| VAR_010458 (In DM-EBS; dbSNP:rs57781042.)| VAR_010459 (In DM-EBS; with laryngeal involvement; dbSNP:rs60715293.)	6	0	0	0
P12235	ADP/ATP translocase 1	SLC25A4_A90		T84: Phosphothreonine; K92: N6-acetyllysine; K92: Ubiquitination; K94: N6-acetyllysine; K96: N6-acetyllysine; K96: Ubiquitination	A90D	VAR_038814 (In PEOA2.)	6	0	0	0
P68133	Actin, alpha skeletal muscle	ACTA1_G199		K193: N6-acetyllysine; K193: Ubiquitination; T196: Phosphothreonine; Y200: Phosphotyrosine; S201: O-Glycosylation; S201: Phosphoserine; T204: Phosphothreonine	R198L; G199S	VAR_062455 (In NEM3.)| VAR_062456 (In NEM3.)	6	0	0	0
P68133	Actin, alpha skeletal muscle	ACTA1_R198		K193: N6-acetyllysine; K193: Ubiquitination; T196: Phosphothreonine; Y200: Phosphotyrosine; S201: O-Glycosylation; S201: Phosphoserine; T204: Phosphothreonine	R198L; G199S	VAR_062455 (In NEM3.)| VAR_062456 (In NEM3.)	6	0	0	0
P04049	RAF proto-oncogene serine/threonine-protein kinase	RAF1_V263		S257: Phosphoserine; T258: Phosphothreonine; S259: Phosphoserine; T260: Phosphothreonine; T268: Phosphothreonine; T269: Phosphothreonine	S257L; S259A; S259F; T260I; T260R; P261A; P261L; P261S; V263A	VAR_037808 (In NS5 and LEOPARD2; shows in vitro greater kinase activity and enhanced ERK activation than wild-type.)| VAR_041037 (In an ovarian serous carcinoma sample; somatic mutation; increased ERK activation.)| VAR_037809 (In NS5.)| VAR_037810 (In hypertrophic cardiomyopathy.)| VAR_037811 (In NS5.)| VAR_037812 (In NS5; shows in vitro greater kinase activity and enhanced MAPK1 activation than …	6	0	0	0
P04049	RAF proto-oncogene serine/threonine-protein kinase	RAF1_R256		S250: Phosphoserine; S252: Phosphoserine; S257: Phosphoserine; T258: Phosphothreonine; S259: Phosphoserine; T260: Phosphothreonine	R256S; S257L; S259A; S259F; T260I; T260R; P261A; P261L; P261S	VAR_037807 (In NS5.)| VAR_037808 (In NS5 and LEOPARD2; shows in vitro greater kinase activity and enhanced ERK activation than wild-type.)| VAR_041037 (In an ovarian serous carcinoma sample; somatic mutation; increased ERK activation.)| VAR_037809 (In NS5.)| VAR_037810 (In hypertrophic cardiomyopathy.)| VAR_037811 (In NS5.)| VAR_037812 (In NS5; shows in vitro greater kinase activity and enhanced …	6	0	0	0
Q99879	Histone H2B type 1-M	HIST1H2BM_H110		K109: N6-acetyllysine; K109: Ubiquitination; S113: Phosphoserine; T116: Phosphothreonine; K117: N6-acetyllysine; K117: Ubiquitination	H110Y	VAR_036205 (In a colorectal cancer sample; somatic mutation.)	6	0	0	0
Q96PD2	Discoidin, CUB and LCCL domain-containing protein 2	DCBLD2_D723		T717: Phosphothreonine; S720: Phosphoserine; T722: Phosphothreonine; S724: Phosphoserine; S726: Phosphoserine; S727: Phosphoserine	D723N	VAR_050945 (In dbSNP:rs16840208.)	6	0	0	0
Q03252	Lamin-B2	LMNB2_A407		S400: Phosphoserine; S401: Phosphoserine; S402: Phosphoserine; S404: Phosphoserine; S406: Phosphoserine; T408: Phosphothreonine	A407T:other	VAR_031064 (In APLD; dbSNP:rs57521499.)	6	0	0	0
P02545	Prelamin-A/C	LMNA_R25		S18: Phosphoserine; T19: Phosphothreonine; S22: Phosphoserine; T24: Phosphothreonine; T27: Phosphothreonine; K32: Ubiquitination	R25G:untested; R25P:untested; R28W:untested	VAR_039746 (In EDMD2; dbSNP:rs58327533.)| VAR_039747 (In EDMD2; mis-localized in the nucleus; causes nuclear deformations and LMNB1 redistribution; dbSNP:rs61578124.)| VAR_039748 (In FPLD2; dbSNP:rs59914820.)	6	0	0	0
Q99081	Transcription factor 12	TCF12_G300		S301: Phosphoserine; T302: Phosphothreonine; S303: Phosphoserine; S304: Phosphoserine; S305: Phosphoserine; Y307: Phosphotyrosine	G300S	VAR_049543 (In dbSNP:rs12442879.)	6	0	0	0
P69905	hemoglobin subunit alpha [Homo sapiens]	HBA2_Q55	Globin:7-107	S53: Phosphoserine; K57: N6-acetyllysine; K57: Ubiquitination; K61: N6-acetyllysine; K61: Ubiquitination; K62: N6-acetyllysine	L49R; S50R; H51R; G52D; G52R; A54D; Q55R; K57R; K57T; G58R; H59Q; H59Y; G60D:other; G60V; K61N	VAR_002767 (In Montgomery.)| VAR_002768 (In Savaria.)| VAR_002769 (In Aichi; slightly unstable.)| VAR_002770 (In J-Abidjan.)| VAR_002771 (In Russ.)| VAR_002772 (In J-Rovigo; unstable.)| VAR_002773 (In Hikoshima/Shimonoseki.)| VAR_002774 (In Port Huron.)| VAR_002775 (In Thailand.)| VAR_002776 (In L-Persian Gulf.)| VAR_025388 (In Boghe.)| VAR_002777 (In M-Boston/M-Osaka; O(2) affinity down.)| VAR_0…	6	0	0	0
P69905	hemoglobin subunit alpha [Homo sapiens]	HBA2_H59	Globin:7-107	S53: Phosphoserine; K57: N6-acetyllysine; K57: Ubiquitination; K61: N6-acetyllysine; K61: Ubiquitination; K62: N6-acetyllysine	A54D; Q55R; K57R; K57T; G58R; H59Q; H59Y; G60D:other; G60V; K61N; K62N; K62T; V63M; A64D; D65Y	VAR_002772 (In J-Rovigo; unstable.)| VAR_002773 (In Hikoshima/Shimonoseki.)| VAR_002774 (In Port Huron.)| VAR_002775 (In Thailand.)| VAR_002776 (In L-Persian Gulf.)| VAR_025388 (In Boghe.)| VAR_002777 (In M-Boston/M-Osaka; O(2) affinity down.)| VAR_002778 (In Adana; unstable; causes alpha-thalassemia; dbSNP:rs28928878.)| VAR_002779 (In Tottori; unstable.)| VAR_002780 (In Zambia; dbSNP:rs28928887.…	6	0	0	0
P69905	hemoglobin subunit alpha [Homo sapiens]	HBA2_G58	Globin:7-107	S53: Phosphoserine; K57: N6-acetyllysine; K57: Ubiquitination; K61: N6-acetyllysine; K61: Ubiquitination; K62: N6-acetyllysine	G52D; G52R; A54D; Q55R; K57R; K57T; G58R; H59Q; H59Y; G60D:other; G60V; K61N; K62N; K62T; V63M; A64D	VAR_002770 (In J-Abidjan.)| VAR_002771 (In Russ.)| VAR_002772 (In J-Rovigo; unstable.)| VAR_002773 (In Hikoshima/Shimonoseki.)| VAR_002774 (In Port Huron.)| VAR_002775 (In Thailand.)| VAR_002776 (In L-Persian Gulf.)| VAR_025388 (In Boghe.)| VAR_002777 (In M-Boston/M-Osaka; O(2) affinity down.)| VAR_002778 (In Adana; unstable; causes alpha-thalassemia; dbSNP:rs28928878.)| VAR_002779 (In Tottori; u…	6	0	0	0
P69905	hemoglobin subunit alpha [Homo sapiens]	HBA2_N10	Globin:7-107	S4: O-Glycosylation; S4: Phosphoserine; K8: N6-acetyllysine; T9: Phosphothreonine; K12: N6-acetyllysine; K17: N6-acetyllysine; K17: Ubiquitination	A6D; A6P; D7A:other; D7G; D7N:other; D7V; D7Y; K8E:other; N10T; V11F; K12E; A13D; A14P; W15R; G16R	VAR_002721 (In J-Toronto; dbSNP:rs34090856.)| VAR_002722 (In Karachi; dbSNP:rs34751764.)| VAR_002723 (In Sawara; O(2) affinity up; dbSNP:rs33986902.)| VAR_002724 (In Swan River.)| VAR_002725 (In Dunn; O(2) affinity up; dbSNP:rs33961916.)| VAR_002726 (In Ferndown; O(2) affinity up.)| VAR_002727 (In Woodville; O(2) affinity up.)| VAR_002728 (In Kurosaki; dbSNP:rs34817956.)| VAR_038149 (In Broomfiel…	6	0	0	0
P69905	hemoglobin subunit alpha [Homo sapiens]	HBA2_G60	Globin:7-107	S53: Phosphoserine; K57: N6-acetyllysine; K57: Ubiquitination; K61: N6-acetyllysine; K61: Ubiquitination; K62: N6-acetyllysine	A54D; Q55R; K57R; K57T; G58R; H59Q; H59Y; G60D:other; G60V; K61N; K62N; K62T; V63M; A64D; D65Y	VAR_002772 (In J-Rovigo; unstable.)| VAR_002773 (In Hikoshima/Shimonoseki.)| VAR_002774 (In Port Huron.)| VAR_002775 (In Thailand.)| VAR_002776 (In L-Persian Gulf.)| VAR_025388 (In Boghe.)| VAR_002777 (In M-Boston/M-Osaka; O(2) affinity down.)| VAR_002778 (In Adana; unstable; causes alpha-thalassemia; dbSNP:rs28928878.)| VAR_002779 (In Tottori; unstable.)| VAR_002780 (In Zambia; dbSNP:rs28928887.…	6	0	0	0
P69905	hemoglobin subunit alpha [Homo sapiens]	HBA2_P38	Globin:7-107	S36: O-Glycosylation; S36: Phosphoserine; T40: Phosphothreonine; K41: N6-acetyllysine; K41: Ubiquitination; T42: Phosphothreonine; Y43: Phosphotyrosine	R32K; R32S; L35R; P38R; K41M; T42S; F44L	VAR_025002 (Causes alpha-thalassemia.)| VAR_002752 (In Prato; unstable.)| VAR_002753 (In Queens/Ogi.)| VAR_002754 (In Bourmedes.)| VAR_002756 (In Kanagawa; O(2) affinity up.)| VAR_002757 (In Miyano; O(2) affinity up.)| VAR_002758 (In Hirosaki; unstable.)	6	0	0	0
P69905	hemoglobin subunit alpha [Homo sapiens]	HBA2_V11	Globin:7-107	S4: O-Glycosylation; S4: Phosphoserine; K8: N6-acetyllysine; T9: Phosphothreonine; K12: N6-acetyllysine; K17: N6-acetyllysine; K17: Ubiquitination	A6D; A6P; D7A:other; D7G; D7N:other; D7V; D7Y; K8E:other; N10T; V11F; K12E; A13D; A14P; W15R; G16R; K17M; K17N	VAR_002721 (In J-Toronto; dbSNP:rs34090856.)| VAR_002722 (In Karachi; dbSNP:rs34751764.)| VAR_002723 (In Sawara; O(2) affinity up; dbSNP:rs33986902.)| VAR_002724 (In Swan River.)| VAR_002725 (In Dunn; O(2) affinity up; dbSNP:rs33961916.)| VAR_002726 (In Ferndown; O(2) affinity up.)| VAR_002727 (In Woodville; O(2) affinity up.)| VAR_002728 (In Kurosaki; dbSNP:rs34817956.)| VAR_038149 (In Broomfiel…	6	0	0	0
P69905	hemoglobin subunit alpha [Homo sapiens]	HBA2_H46	Globin:7-107	T40: Phosphothreonine; K41: N6-acetyllysine; K41: Ubiquitination; T42: Phosphothreonine; Y43: Phosphotyrosine; S53: Phosphoserine	K41M; T42S; F44L; P45L:other; P45R; H46Q; H46R; D48A; D48G; D48H; D48Y; L49R; S50R; H51R; G52D; G52R	VAR_002756 (In Kanagawa; O(2) affinity up.)| VAR_002757 (In Miyano; O(2) affinity up.)| VAR_002758 (In Hirosaki; unstable.)| VAR_002759 (In Milledgeville; O(2) affinity up; dbSNP:rs41514946.)| VAR_002760 (In Kawachi; O(2) affinity up.)| VAR_002761 (In Bari.)| VAR_002762 (In Fort de France; O(2) affinity up.)| VAR_002763 (In Cordele; unstable.)| VAR_002764 (In Umi/Michigan; unstable.)| VAR_002765 …	6	0	0	0
P00533	Epidermal growth factor receptor	EGFR_L1034		S1028: Phosphoserine; S1030: Phosphoserine; S1036: Phosphoserine; S1037: Phosphoserine; S1039: Phosphoserine; T1041: Phosphothreonine	L1034R	VAR_042095 (In dbSNP:rs34352568.)	6	0	0	0
P50479	PDZ and LIM domain protein 4	PDLIM4_R118		S112: Phosphoserine; T114: Phosphothreonine; T115: Phosphothreonine; S116: Phosphoserine; S120: Phosphoserine; T122: Phosphothreonine	R118G	VAR_035205 (In dbSNP:rs17851430.)	6	0	0	0
Q71U36	Tubulin alpha-1A chain	TUBA1A_I188	Tubulin:3-226	Y185: Phosphotyrosine; S187: Phosphoserine; T190: Phosphothreonine; T191: Phosphothreonine; T193: Phosphothreonine; T194: Phosphothreonine	I188L	VAR_039332 (In LIS3.)	6	0	0	0
P09211	Glutathione S-transferase P	GSTP1_A114	GST_C:97-188	Y109: Phosphotyrosine; T110: Phosphothreonine; Y112: Phosphotyrosine; K116: N6-acetyllysine; K121: N6-acetyllysine; K121: Ubiquitination	A114V	VAR_014500 (In allele GSTP1*C; dbSNP:rs1138272.)	6	0	0	0
Q9BQ52	Zinc phosphodiesterase ELAC protein 2	ELAC2_R211		S205: Phosphoserine; S208: Phosphoserine; S212: Phosphoserine; S213: Phosphoserine; S215: Phosphoserine; S217: Phosphoserine	R211Q; S217L:pathogenic	VAR_017425 (In HPC2.)| VAR_017426 (In HPC2; does not affect the enzymatic activity; dbSNP:rs4792311.)	6	0	0	0
P10636	Microtubule-associated protein tau	MAPT_R723		S717: Phosphoserine; T720: Phosphothreonine; S721: Phosphoserine; S726: Phosphoserine; S729: Phosphoserine; S730: Phosphoserine	R723W	VAR_010353 (In FTD/Alzheimer disease; accelerates aggregation of tau into filaments; reduces tau phosphorylation in cells compared to both the wild-type and other mutant forms.)	6	0	0	0
P04637	Cellular tumor antigen p53	TP53_N311		K305: N6-acetyllysine; K305: Ubiquitination; T312: Phosphothreonine; S313: Phosphoserine; S314: Phosphoserine; S315: Phosphoserine	K305E; K305M; K305N; K305R; K305T; R306P; R306Q; A307P; A307S; A307T; L308M; L308V; P309R; P309S; N310I; N310T; N311H; N311K; N311S; N311T; T312I; T312S; S313C; S313I; S313N; S313R; S314F; S315C; S315F; S315P; P316L; P316T; Q317H; Q317K; Q317L; Q317P; Q317R	VAR_045470 (In a sporadic cancer; somatic mutation.)| VAR_045471 (In a familial cancer not matching LFS; germline mutation and in sporadic cancers; somatic mutation.)| VAR_045472 (In sporadic cancers; somatic mutation; loss of nuclear localization.)| VAR_045473 (In sporadic cancers; somatic mutation.)| VAR_045474 (In a sporadic cancer; somatic mutation.)| VAR_045475 (In LFS; germline mutation and…	6	0	0	0
P04637	Cellular tumor antigen p53	TP53_L308		K305: N6-acetyllysine; K305: Ubiquitination; T312: Phosphothreonine; S313: Phosphoserine; S314: Phosphoserine; S315: Phosphoserine	G302A; G302E; G302R; G302V; S303C; S303I; S303N; S303T; T304A; T304I; T304N; T304S; K305E; K305M; K305N; K305R; K305T; R306P; R306Q; A307P; A307S; A307T; L308M; L308V; P309R; P309S; N310I; N310T; N311H; N311K; N311S; N311T; T312I; T312S; S313C; S313I; S313N; S313R; S314F	VAR_045461 (In a sporadic cancer; somatic mutation.)| VAR_006034 (In sporadic cancers; somatic mutation.)| VAR_045462 (In a sporadic cancer; somatic mutation.)| VAR_006035 (In a sporadic cancer; somatic mutation.)| VAR_045463 (In sporadic cancers; somatic mutation.)| VAR_045464 (In sporadic cancers; somatic mutation.)| VAR_045465 (In sporadic cancers; somatic mutation.)| VAR_045466 (In sporadic c…	6	0	0	0
P04637	Cellular tumor antigen p53	TP53_P309		K305: N6-acetyllysine; K305: Ubiquitination; T312: Phosphothreonine; S313: Phosphoserine; S314: Phosphoserine; S315: Phosphoserine	S303C; S303I; S303N; S303T; T304A; T304I; T304N; T304S; K305E; K305M; K305N; K305R; K305T; R306P; R306Q; A307P; A307S; A307T; L308M; L308V; P309R; P309S; N310I; N310T; N311H; N311K; N311S; N311T; T312I; T312S; S313C; S313I; S313N; S313R; S314F; S315C; S315F; S315P	VAR_045463 (In sporadic cancers; somatic mutation.)| VAR_045464 (In sporadic cancers; somatic mutation.)| VAR_045465 (In sporadic cancers; somatic mutation.)| VAR_045466 (In sporadic cancers; somatic mutation.)| VAR_045467 (In sporadic cancers; somatic mutation.)| VAR_045468 (In sporadic cancers; somatic mutation.)| VAR_045469 (In a sporadic cancer; somatic mutation.)| VAR_047209 (In a sporadic c…	6	0	0	0
P04637	Cellular tumor antigen p53	TP53_N310		K305: N6-acetyllysine; K305: Ubiquitination; T312: Phosphothreonine; S313: Phosphoserine; S314: Phosphoserine; S315: Phosphoserine	T304A; T304I; T304N; T304S; K305E; K305M; K305N; K305R; K305T; R306P; R306Q; A307P; A307S; A307T; L308M; L308V; P309R; P309S; N310I; N310T; N311H; N311K; N311S; N311T; T312I; T312S; S313C; S313I; S313N; S313R; S314F; S315C; S315F; S315P; P316L; P316T	VAR_045467 (In sporadic cancers; somatic mutation.)| VAR_045468 (In sporadic cancers; somatic mutation.)| VAR_045469 (In a sporadic cancer; somatic mutation.)| VAR_047209 (In a sporadic cancer; somatic mutation.)| VAR_045470 (In a sporadic cancer; somatic mutation.)| VAR_045471 (In a familial cancer not matching LFS; germline mutation and in sporadic cancers; somatic mutation.)| VAR_045472 (In sp…	6	0	0	0
P29033	Gap junction beta-2 protein	GJB2_S113		K108: N6-acetyllysine; K108: Ubiquitination; K112: N6-acetyllysine; K112: Ubiquitination; K116: N6-acetyllysine; K116: Ubiquitination	I111T; S113R; E114G:unknown; D117H	VAR_015938| VAR_002145 (In DFNB1A.)| VAR_009966 (In dbSNP:rs2274083.)| VAR_069519	6	0	0	0
P29033	Gap junction beta-2 protein	GJB2_D117		K112: N6-acetyllysine; K112: Ubiquitination; K116: N6-acetyllysine; K116: Ubiquitination; K122: Ubiquitination; T123: Phosphothreonine	I111T; S113R; E114G:unknown; D117H; T123N:probable-non-pathogenic	VAR_015938| VAR_002145 (In DFNB1A.)| VAR_009966 (In dbSNP:rs2274083.)| VAR_069519| VAR_015459 (In dbSNP:rs111033188.)	6	0	0	0
P29033	Gap junction beta-2 protein	GJB2_E114		K108: N6-acetyllysine; K108: Ubiquitination; K112: N6-acetyllysine; K112: Ubiquitination; K116: N6-acetyllysine; K116: Ubiquitination	I111T; S113R; E114G:unknown; D117H	VAR_015938| VAR_002145 (In DFNB1A.)| VAR_009966 (In dbSNP:rs2274083.)| VAR_069519	6	0	0	0
P07195	L-lactate dehydrogenase B chain	LDHB_D322	Ldh_1_C:164-334	K318: N6-acetyllysine; K318: Ubiquitination; K319: N6-acetyllysine; K319: Ubiquitination; K329: N6-acetyllysine; K329: Ubiquitination	D322V; W325R	VAR_004179 (In LDHB deficiency.)| VAR_011638 (In LDHB deficiency.)	6	0	0	0
Q13148	TAR DNA-binding protein 43	TARDBP_A90		K84: Ubiquitination; T88: Phosphothreonine; S91: Phosphoserine; S92: Phosphoserine; K95: N6-acetyllysine; K95: Ubiquitination	A90V:non-pathogenic	VAR_045656 (In dbSNP:rs80356715.)	6	0	0	1
P60484	Phosphatidylinositol 3,4,5-trisphosphate 3-phosphatase and dual-specificity protein phosphatase PTEN	PTEN_R173	DSPc:47-175	Y174: Phosphotyrosine; Y176: Phosphotyrosine; Y177: Phosphotyrosine; Y178: Phosphotyrosine; S179: Phosphoserine; Y180: Phosphotyrosine	T167P; S170N; S170R; R173C; R173H; R173P; Y174N	VAR_026265 (In breast cancer; severely reduced protein phosphatase activity.)| VAR_026266 (Loss of phosphatase activity towards Ins(1,3,4,5)P4; retains ability to bind phospholipid membranes.)| VAR_007470 (In BRRS; severely reduced protein phosphatase activity; loss of phosphatase activity towards Ins(1,3,4,5)P4.)| VAR_026267 (In endometrial hyperplasia; loss of phosphatase activity towards Ins(1…	6	0	0	0
Q9UBT6	DNA polymerase kappa	POLK_S832		S825: Phosphoserine; S827: Phosphoserine; T828: Phosphothreonine; S830: Phosphoserine; S831: Phosphoserine; T839: Phosphothreonine	S832N	VAR_021248 (In dbSNP:rs5744716.)	6	0	0	0
P00558	Phosphoglycerate kinase 1	PGK1_D268	PGK:8-406	K264: Ubiquitination; K267: N6-acetyllysine; K267: Ubiquitination; K272: N6-acetyllysine; K272: Ubiquitination; K275: N6-acetyllysine	V266M; D268N	VAR_006082 (In PGK1D; with chronic non-spherocytic hemolytic anemia; variant Tokyo.)| VAR_006083 (In Munchen; 21% of activity.)	6	0	0	0
P09429	High mobility group protein B1	HMGB1_A149	HMG_box:95-163	Y144: Phosphotyrosine; K146: N6-acetyllysine; K146: Ubiquitination; K147: Ubiquitination; K154: N6-acetyllysine; Y155: Phosphotyrosine	A149E	VAR_046452 (In gastric-carcinoma cell line.)	6	0	0	0
P54725	UV excision repair protein RAD23 homolog A	RAD23A_T131		S125: Phosphoserine; S128: Phosphoserine; T132: Phosphothreonine; S133: Phosphoserine; S136: Phosphoserine; S138: Phosphoserine	T131A	VAR_016251 (In dbSNP:rs11558955.)	6	0	0	0
P63261	Actin, cytoplasmic 2	ACTG1_T203		Y198: Phosphotyrosine; S199: Phosphoserine; T201: Phosphothreonine; T202: Phosphothreonine; T203: Phosphothreonine	T203K:pathogenic	VAR_067817 (In BRWS2; dbSNP:rs281875327.)	5	1	1	0
P13647	Keratin, type II cytoskeletal 5	KRT5_S181		K178: N6-acetyllysine; K178: Sumoylation; K178: Ubiquitination; S181: Phosphoserine; K185: N6-acetyllysine; K185: Ubiquitination	L175F:pathogenic; N176S:untested; N177S:untested; F179S:untested; S181P:pathogenic; V186L; V186M	VAR_010456 (In DM-EBS; dbSNP:rs57890479.)| VAR_010457 (In DM-EBS; dbSNP:rs59092197.)| VAR_026538 (In WC-EBS; dbSNP:rs61495052.)| VAR_010458 (In DM-EBS; dbSNP:rs57781042.)| VAR_010459 (In DM-EBS; with laryngeal involvement; dbSNP:rs60715293.)| VAR_013829 (In K-EBS; dbSNP:rs61305583.)| VAR_031642 (In K-EBS.)	5	1	1	0
O43707	Alpha-actinin-4	ACTN4_S262	CH:166-269	Y260: Phosphotyrosine; S262: Phosphoserine; S263: Phosphoserine; Y265: Phosphotyrosine; S269: Phosphoserine	T259I:pathogenic; S262P:pathogenic	VAR_010379 (In FSGS1; dbSNP:rs28939375.)| VAR_010380 (In FSGS1; dbSNP:rs28939376.)	5	1	1	0
P02768	Serum albumin	ALB_K565	Serum_albumin:412-592	K558: Methylation; K558: N6-acetyllysine; K562: N6-acetyllysine; T564: Phosphothreonine; K565: N6-acetyllysine; K569: N6-acetyllysine	K560E; K565E	VAR_000538 (In Castel di Sangro.)| VAR_000539 (In Maku.)	5	1	0	0
Q14004	Cyclin-dependent kinase 13	CDK13_T494		S490: Phosphoserine; T492: Phosphothreonine; S493: Phosphoserine; T494: Phosphothreonine; T496: Phosphothreonine	T494A; T500A	VAR_041965 (In dbSNP:rs34624759.)| VAR_022384 (In dbSNP:rs3735135.)	5	1	0	0
O14681	Etoposide-induced protein 2.4 homolog	EI24_T319		S317: Phosphoserine; T319: Phosphothreonine; S320: Phosphoserine; K323: Ubiquitination; S326: Phosphoserine	T319A	VAR_065464 (In some patients with early onset breast cancer.)	5	1	0	0
P10451	Osteopontin	SPP1_S224		S219: Phosphoserine; S224: Phosphoserine; Y225: Phosphotyrosine; T227: Phosphothreonine; S228: Phosphoserine	S224N	VAR_050432 (In dbSNP:rs7435825.)	5	1	0	0
P05787	Keratin, type II cytoskeletal 8	KRT8_S417		S410: Phosphoserine; T416: Phosphothreonine; S417: Phosphoserine; Y419: Phosphotyrosine; S424: Phosphoserine	S417G	VAR_069106 (In dbSNP:rs1065591.)	5	1	0	0
P00338	L-lactate dehydrogenase A chain	LDHA_K222	Ldh_1_C:163-331	K222: N6-acetyllysine; K222: Ubiquitination; K224: Ubiquitination; K228: N6-acetyllysine; K228: Ubiquitination	K222E	VAR_004180	5	1	0	0
P48651	Phosphatidylserine synthase 1	PTDSS1_T423		Y416: Phosphotyrosine; S417: Phosphoserine; T423: Phosphothreonine; Y424: Phosphotyrosine; S425: Phosphoserine	T423N	VAR_048735 (In dbSNP:rs7835798.)	5	1	0	0
P08581	Hepatocyte growth factor receptor	MET_Y1230	Pkinase_Tyr:1078-1337	Y1230: Phosphotyrosine; K1232: Ubiquitination; Y1234: Phosphotyrosine; Y1235: Phosphotyrosine; S1236: Phosphoserine	D1228H; D1228N; Y1230C; Y1230D; Y1230H	VAR_006291 (In RCCP; somatic mutation.)| VAR_006290 (In RCCP; germline mutation.)| VAR_006292 (In RCCP; germline mutation.)| VAR_032491 (In RCCP; constitutive autophosphorylation; causes malignant transformation in cell lines.)| VAR_006293 (In RCCP; somatic mutation.)	5	1	0	0
P50749	Ras association domain-containing protein 2	RASSF2_R144		R142: Dimethylation; T143: Phosphothreonine; R144: Dimethylation; S145: Phosphoserine; R151: Dimethylation	R144H	VAR_035825 (In a colorectal cancer sample; somatic mutation.)	5	1	0	0
Q9Y2X3	Nucleolar protein 58	NOP58_T508		S502: Phosphoserine; T508: Phosphothreonine; S509: Phosphoserine; T510: Phosphothreonine; S514: Phosphoserine	T508P	VAR_059464 (In dbSNP:rs34523815.)	5	1	0	0
Q99459	Cell division cycle 5-like protein	CDC5L_Y459		Y459: Phosphotyrosine; S460: Phosphoserine; S463: Phosphoserine; Y464: Phosphotyrosine; K466: Ubiquitination	Y459C	VAR_050181 (In dbSNP:rs11572006.)	5	1	0	0
P62736	Actin, aortic smooth muscle	ACTA2_T320		K317: N6-acetyllysine; K317: Ubiquitination; T320: Phosphothreonine; S325: Phosphoserine; T326: Phosphothreonine	T320A; T326N	VAR_011945 (In dbSNP:rs1803027.)| VAR_062581 (In AAT6.)	5	1	0	0
P42166	Lamina-associated polypeptide 2, isoform alpha	TMPO_S293		S292: Phosphoserine; S293: Phosphoserine; S294: Phosphoserine; S295: Phosphoserine; S296: Phosphoserine	S293A:probable-non-pathogenic	VAR_049774 (In dbSNP:rs35645287.)	5	1	0	0
O60716	Catenin delta-1	CTNND1_S171		S168: Phosphoserine; S169: Phosphoserine; S171: Phosphoserine; Y174: Phosphotyrosine; T177: Phosphothreonine	S171F	VAR_038255 (In dbSNP:rs11229133.)	5	1	0	0
Q6ZMW2	Zinc finger protein 782	ZNF782_T289		T284: Phosphothreonine; T287: Phosphothreonine; T289: Phosphothreonine; S293: Phosphoserine; S295: Phosphoserine	T289A	VAR_052902 (In dbSNP:rs35403084.)	5	1	0	0
P23497	Nuclear autoantigen Sp-100	SP100_S471		T467: Phosphothreonine; S469: Phosphoserine; S470: Phosphoserine; S471: Phosphoserine; S476: Phosphoserine	S471P	VAR_005622 (In HeLa cells.)	5	1	0	0
P35222	Catenin beta-1	CTNNB1_S23		K19: N6-acetyllysine; K19: Ubiquitination; S23: Phosphoserine; S29: Phosphoserine; Y30: Phosphotyrosine	S23R	VAR_017612 (In hepatocellular carcinoma; no effect.)	5	1	0	0
P12277	Creatine kinase B-type	CKB_S309	ATP-gua_Ptrans:120-367	K304: Ubiquitination; K307: Ubiquitination; S309: Phosphoserine; K313: N6-acetyllysine; K313: Ubiquitination	S309L	VAR_025839 (In dbSNP:rs35156510.)	5	1	0	0
P04049	RAF proto-oncogene serine/threonine-protein kinase	RAF1_S259		S252: Phosphoserine; S257: Phosphoserine; T258: Phosphothreonine; S259: Phosphoserine; T260: Phosphothreonine	R256S; S257L; S259A; S259F; T260I; T260R; P261A; P261L; P261S; V263A	VAR_037807 (In NS5.)| VAR_037808 (In NS5 and LEOPARD2; shows in vitro greater kinase activity and enhanced ERK activation than wild-type.)| VAR_041037 (In an ovarian serous carcinoma sample; somatic mutation; increased ERK activation.)| VAR_037809 (In NS5.)| VAR_037810 (In hypertrophic cardiomyopathy.)| VAR_037811 (In NS5.)| VAR_037812 (In NS5; shows in vitro greater kinase activity and enhanced …	5	1	0	0
Q9BTA9	WW domain-containing adapter protein with coiled-coil	WAC_T309		K302: N6-acetyllysine; T303: Phosphothreonine; S308: Phosphoserine; T309: Phosphothreonine; S310: Phosphoserine	T309A	VAR_053448 (In dbSNP:rs2232791.)	5	1	0	0
Q9BTA9	WW domain-containing adapter protein with coiled-coil	WAC_S475		S470: Phosphoserine; T471: Phosphothreonine; S475: Phosphoserine; S476: Phosphoserine; T482: Phosphothreonine	S475L	VAR_036351 (In a colorectal cancer sample; somatic mutation.)	5	1	0	0
Q02790	Peptidyl-prolyl cis-trans isomerase FKBP4	FKBP4_T436		S430: Phosphoserine; S431: Phosphoserine; T436: Phosphothreonine; T438: Phosphothreonine; K441: Ubiquitination	T436P	VAR_050624 (In dbSNP:rs1042228.)	5	1	0	0
P12883	Myosin-7	MYH7_T1854		K1848: Ubiquitination; T1851: Phosphothreonine; Y1852: Phosphotyrosine; T1854: Phosphothreonine; K1859: N6-acetyllysine	T1854M	VAR_042838 (In CMH1.)	5	1	0	0
P17302	Gap junction alpha-1 protein	GJA1_T290		Y286: Phosphotyrosine; K287: Ubiquitination; T290: Phosphothreonine; S296: Phosphoserine; S297: Phosphoserine	T290N	VAR_014102 (In congenital heart malformations; dbSNP:rs2227881.)	5	1	0	0
P17302	Gap junction alpha-1 protein	GJA1_S365		S364: Phosphoserine; S365: Phosphoserine; S368: Phosphoserine; S369: Phosphoserine; S372: Phosphoserine	R362Q:pathogenic; S364P; S365N	VAR_032924 (In HLHS1 and AVSD3; associated with Gln-376 in one individual with atrioventricular septal defect; abolishes phosphorylation by PKA and PKC; dbSNP:rs2227885.)| VAR_059015 (In heart malformations; shows abnormalities in the regulation of cell-cell communication as compared with cells expressing normal GJA1.)| VAR_059016 (In heart malformations.)	5	1	0	0
P02545	Prelamin-A/C	LMNA_T10		T3: Phosphothreonine; S5: Phosphoserine; T10: Phosphothreonine; S12: Phosphoserine; S17: Phosphoserine	T10I:untested	VAR_039745 (In an atypical progeroid patient; diagnosed as Seip syndrome; dbSNP:rs57077886.)	5	1	0	0
P02545	Prelamin-A/C	LMNA_K260		K260: N6-acetyllysine; K260: Ubiquitination; K261: N6-acetyllysine; K261: Ubiquitination; K265: Ubiquitination	K260N	VAR_039773 (In CMDA1.)	5	1	0	0
P69905	hemoglobin subunit alpha [Homo sapiens]	HBA2_K12	Globin:7-107	K8: N6-acetyllysine; T9: Phosphothreonine; K12: N6-acetyllysine; K17: N6-acetyllysine; K17: Ubiquitination	A6D; A6P; D7A:other; D7G; D7N:other; D7V; D7Y; K8E:other; N10T; V11F; K12E; A13D; A14P; W15R; G16R; K17M; K17N	VAR_002721 (In J-Toronto; dbSNP:rs34090856.)| VAR_002722 (In Karachi; dbSNP:rs34751764.)| VAR_002723 (In Sawara; O(2) affinity up; dbSNP:rs33986902.)| VAR_002724 (In Swan River.)| VAR_002725 (In Dunn; O(2) affinity up; dbSNP:rs33961916.)| VAR_002726 (In Ferndown; O(2) affinity up.)| VAR_002727 (In Woodville; O(2) affinity up.)| VAR_002728 (In Kurosaki; dbSNP:rs34817956.)| VAR_038149 (In Broomfiel…	5	1	0	0
P69905	hemoglobin subunit alpha [Homo sapiens]	HBA2_K62	Globin:7-107	K57: N6-acetyllysine; K57: Ubiquitination; K61: N6-acetyllysine; K61: Ubiquitination; K62: N6-acetyllysine	K57R; K57T; G58R; H59Q; H59Y; G60D:other; G60V; K61N; K62N; K62T; V63M; A64D; D65Y	VAR_002774 (In Port Huron.)| VAR_002775 (In Thailand.)| VAR_002776 (In L-Persian Gulf.)| VAR_025388 (In Boghe.)| VAR_002777 (In M-Boston/M-Osaka; O(2) affinity down.)| VAR_002778 (In Adana; unstable; causes alpha-thalassemia; dbSNP:rs28928878.)| VAR_002779 (In Tottori; unstable.)| VAR_002780 (In Zambia; dbSNP:rs28928887.)| VAR_002782 (In J-Buda.)| VAR_002783 (In J-Anatolia.)| VAR_002784 (In Evans…	5	1	0	0
P69905	hemoglobin subunit alpha [Homo sapiens]	HBA2_K61	Globin:7-107	K57: N6-acetyllysine; K57: Ubiquitination; K61: N6-acetyllysine; K61: Ubiquitination; K62: N6-acetyllysine	Q55R; K57R; K57T; G58R; H59Q; H59Y; G60D:other; G60V; K61N; K62N; K62T; V63M; A64D; D65Y	VAR_002773 (In Hikoshima/Shimonoseki.)| VAR_002774 (In Port Huron.)| VAR_002775 (In Thailand.)| VAR_002776 (In L-Persian Gulf.)| VAR_025388 (In Boghe.)| VAR_002777 (In M-Boston/M-Osaka; O(2) affinity down.)| VAR_002778 (In Adana; unstable; causes alpha-thalassemia; dbSNP:rs28928878.)| VAR_002779 (In Tottori; unstable.)| VAR_002780 (In Zambia; dbSNP:rs28928887.)| VAR_002782 (In J-Buda.)| VAR_00278…	5	1	0	0
P24666	Low molecular weight phosphotyrosine protein phosphatase	ACP1_S137	LMWPc:9-154	Y132: Phosphotyrosine; Y133: Phosphotyrosine; S137: Phosphoserine; T141: Phosphothreonine; Y143: Phosphotyrosine	S137F	VAR_050527 (In dbSNP:rs35569198.)	5	1	0	0
Q9UQ35	Serine/arginine repetitive matrix protein 2	SRRM2_S883		S876: Phosphoserine; S883: Phosphoserine; T885: Phosphothreonine; S887: Phosphoserine; S890: Phosphoserine	S883C	VAR_027260 (In dbSNP:rs17136053.)	5	1	0	0
Q99959	Plakophilin-2	PKP2_S169		T162: Phosphothreonine; S164: Phosphoserine; Y166: Phosphotyrosine; Y168: Phosphotyrosine; S169: Phosphoserine	S169G	VAR_065706 (In ARVD9.)	5	1	0	0
Q8TAA9	Vang-like protein 1	VANGL1_S83		T80: Phosphothreonine; T82: Phosphothreonine; S83: Phosphoserine; S86: Phosphoserine; S88: Phosphoserine	S83L	VAR_062322 (In NTD; uncertain pathogenicity; dbSNP:rs146695372.)	5	1	0	0
Q14444	Caprin-1	CAPRIN1_R616		S611: Phosphoserine; R612: Dimethylation; S615: Phosphoserine; R616: Dimethylation; R619: Dimethylation	R616H	VAR_042427 (In dbSNP:rs11552285.)	5	1	0	0
Q9UH99	SUN domain-containing protein 2	SUN2_T33		S26: Phosphoserine; S30: Phosphoserine; S32: Phosphoserine; T33: Phosphothreonine; S38: Phosphoserine	T33A	VAR_052282 (In dbSNP:rs2072799.)	5	1	0	0
P25116	Proteinase-activated receptor 1	F2R_S412		S406: Phosphoserine; T410: Phosphothreonine; S412: Phosphoserine; S413: Phosphoserine; S418: Phosphoserine	S412Y	VAR_049434 (In dbSNP:rs2227799.)	5	1	0	0
O75914	Serine/threonine-protein kinase PAK 3	PAK3_T440	Pkinase:283-534	K433: N6-acetyllysine; K433: Ubiquitination; S435: Phosphoserine; T436: Phosphothreonine; T440: Phosphothreonine	T440S	VAR_046764 (In a colorectal adenocarcinoma sample; somatic mutation.)	5	1	0	0
Q9H307	Pinin	PNN_S671		S666: Phosphoserine; S667: Phosphoserine; K668: N6-acetyllysine; S671: Phosphoserine; S672: Phosphoserine	S671G	VAR_023368 (In dbSNP:rs13021.)	5	1	0	0
Q9H0D6	5'-3' exoribonuclease 2	XRN2_R925		R921: Dimethylation; R921: Methylation; R922: Dimethylation; R922: Methylation; R925: Dimethylation; R928: Dimethylation; Y931: Phosphotyrosine	R925C	VAR_053002 (In dbSNP:rs6047420.)	5	1	0	0
P49959	Double-strand break repair protein MRE11A	MRE11A_R572		R570: Methylation; R570: Omega-N-methylarginine; R572: Methylation; R572: Omega-N-methylarginine; R574: Methylation; R574: Omega-N-methylarginine; R576: Methylation; R576: Omega-N-methylarginine; R577: Methylation; R577: Omega-N-methylarginine	R572Q	VAR_011628 (In cancer; dbSNP:rs200085146.)	5	1	0	0
P04637	Cellular tumor antigen p53	TP53_S392		K386: Methylation; K386: N6,N6-dimethyllysine; K386: N6-acetyllysine; K386: Sumoylation; K386: Ubiquitination; T387: Phosphothreonine; S392: Phosphoserine	G389W; S392L	VAR_045574 (In a sporadic cancer; somatic mutation.)| VAR_045575 (In a sporadic cancer; somatic mutation.)	5	1	0	0
P14923	Junction plakoglobin	JUP_T19		T14: O-Glycosylation; T19: Phosphothreonine; Y20: Phosphotyrosine; T21: Phosphothreonine; Y22: Phosphotyrosine; S24: Phosphoserine	T19I	VAR_065698 (In ARVD12.)	5	1	0	0
P29372	DNA-3-methyladenine glycosylase	MPG_Y71		T66: Phosphothreonine; T67: Phosphothreonine; Y71: Phosphotyrosine; Y75: Phosphotyrosine; S78: Phosphoserine	Y71H	VAR_014832 (In dbSNP:rs2266607.)	5	1	0	0
P35568	Insulin receptor substrate 1	IRS1_T608		S603: Phosphoserine; S604: Phosphoserine; T605: Phosphothreonine; T608: Phosphothreonine; Y612: Phosphotyrosine	T608R	VAR_025320 (May contribute to insulin resistance by impairing metabolic signaling through PI3K-dependent pathways.)	5	1	0	0
P21359	Neurofibromin	NF1_T2507		Y2503: Phosphotyrosine; T2507: Phosphothreonine; Y2508: Phosphotyrosine; T2510: Phosphothreonine; T2514: Phosphothreonine	T2507I; V2511L	VAR_021766 (In NF1; dbSNP:rs149055633.)| VAR_022257 (In dbSNP:rs2230850.)	5	1	0	0
P16401	Histone H1.5	HIST1H1B_K144		T138: Phosphothreonine; K140: N6-acetyllysine; K143: N6-acetyllysine; K144: N6-acetyllysine; K149: N6-acetyllysine	K144R	VAR_049308 (In dbSNP:rs11970638.)	5	1	0	0
P26373	60S ribosomal protein L13	RPL13_T170		T170: Phosphothreonine; K174: N6-acetyllysine; K174: Ubiquitination; K177: N6-acetyllysine; K177: Ubiquitination	T170P	VAR_051802 (In dbSNP:rs16965839.)	5	1	0	0
Q15021	Condensin complex subunit 1	NCAPD2_K580		S576: Phosphoserine; T577: Phosphothreonine; K580: Ubiquitination; S585: Phosphoserine; T586: Phosphothreonine	K580R	VAR_057511 (In dbSNP:rs17725914.)	5	1	0	0
P24941	Cyclin-dependent kinase 2	CDK2_Y15	Pkinase:4-286	K9: Ubiquitination; T14: Phosphothreonine; Y15: Phosphotyrosine; Y19: Phosphotyrosine; K20: Ubiquitination	Y15S; V18L	VAR_016157 (In dbSNP:rs3087335.)| VAR_053927 (In dbSNP:rs11554376.)	5	1	0	0
Q15555	Microtubule-associated protein RP/EB family member 2	MAPRE2_Y162		K155: Ubiquitination; K156: Ubiquitination; Y162: Phosphotyrosine; K165: Ubiquitination; Y167: Phosphotyrosine	Y162C	VAR_050018 (In dbSNP:rs11538993.)	5	1	0	0
P60709	Actin, cytoplasmic 1	ACTB_L65		S60: Phosphoserine; K61: N6-acetyllysine; K61: Ubiquitination; T66: Phosphothreonine; K68: Methylation; K68: Sumoylation; Y69: Phosphotyrosine	L65V:pathogenic	VAR_067811 (In BRWS1; dbSNP:rs281875332.)	5	0	1	0
P00533	Epidermal growth factor receptor	EGFR_G719	Pkinase_Tyr:712-968	K713: Ubiquitination; K714: Ubiquitination; K716: Ubiquitination; S720: Phosphoserine; T725: Phosphothreonine	G719A; G719C:pathogenic; G719D; G719S; G724S	VAR_026086 (Found in a lung cancer sample.)| VAR_026087 (Found in a lung cancer sample; dbSNP:rs28929495.)| VAR_026088 (Found in a lung cancer sample.)| VAR_019297 (Found in a lung cancer sample; somatic mutation; strongly increased kinase activity; constitutively activated kinase with higher levels of basal autophosphorylation; more sensitive to gefitinib than wild-type.)| VAR_026089 (Found in a…	5	0	1	0
P62807	Histone H2B type 1-C/E/F/G/I	HIST1H2BI_G27		K21: N6-acetyllysine; K21: N6-crotonyl-L-lysine; K21: Ubiquitination; K24: N6-acetyllysine; K24: N6-crotonyl-L-lysine; K25: N6-acetyllysine; S33: Phosphoserine	G27S	VAR_055887 (In dbSNP:rs7766641.)	5	0	0	0
Q92734	Protein TFG	TFG_A149		K147: Ubiquitination; S148: Phosphoserine; S150: Phosphoserine; S152: Phosphoserine; K155: Ubiquitination	A149S	VAR_035668 (In a colorectal cancer sample; somatic mutation.)	5	0	0	0
P60174	Triosephosphate isomerase	TPI1_G110	TIM:44-282	Y105: Phosphotyrosine; K106: N6-acetyllysine; K106: Ubiquitination; T108: Phosphothreonine; S117: Phosphoserine	G110A	VAR_007535 (In TPI deficiency.)	5	0	0	0
P51858	Hepatoma-derived growth factor	HDGF_P201		K197: Ubiquitination; S199: Phosphoserine; T200: Phosphothreonine; S202: Phosphoserine; S206: Phosphoserine	P201L	VAR_061209 (In dbSNP:rs4399146.)	5	0	0	0
P19338	Nucleolin	NCL_P122		K116: N6-acetyllysine; T121: Phosphothreonine; K124: N6-acetyllysine; K124: Ubiquitination; K125: N6-acetyllysine	P122L	VAR_046354 (In dbSNP:rs11542687.)	5	0	0	0
P19429	Troponin I, cardiac muscle	TNNI3_K36		Y29: Phosphotyrosine; T31: Phosphothreonine; S39: Phosphoserine; K40: Trimethylation; S42: Phosphoserine	K36Q	VAR_063548 (In CMD1FF.)	5	0	0	0
P25786	Proteasome subunit alpha type-1	PSMA1_G37	Proteasome:29-215	K30: Ubiquitination; K39: Ubiquitination; S40: Phosphoserine; K41: Ubiquitination; T42: Phosphothreonine	G37V	VAR_067454 (In dbSNP:rs17850016.)	5	0	0	0
P69891	Hemoglobin subunit gamma-1	HBG1_G73	Globin:8-112	K66: N6-acetyllysine; K66: Ubiquitination; K67: Ubiquitination; K77: N6-acetyllysine; K77: Ubiquitination	G73R; D74H; D74N; I76T:other	VAR_003158 (In Iwata.)| VAR_003160 (In Xin-su.)| VAR_003159 (In Forest Park; associated with T-76.)| VAR_003161 (In Sardinia/Forest Park; associated with N-74; dbSNP:rs1061234.)	5	0	0	0
P69892	Hemoglobin subunit gamma-2	HBG2_V68	Globin:8-112	K62: N6-acetyllysine; K62: Ubiquitination; K66: N6-acetyllysine; K66: Ubiquitination; K67: Ubiquitination	H64L; H64Y; K66N; K67Q; K67R; V68M; G73R	VAR_025336 (In TNCY; hemoglobin M-Circleville.)| VAR_003154 (In TNCY; hemoglobin Osaka; the presence of a tyrosine causes the formation of a covalent link with heme iron, so that the iron is stabilized in the ferric form; when this occurs methemoglobin is formed, oxygen can no longer bind to heme and cya| VAR_003155 (In Clarke.)| VAR_003157 (In Brooklyn.)| VAR_003156 (In Shanghai.)| VAR_065950 (I…	5	0	0	0
P69892	Hemoglobin subunit gamma-2	HBG2_G73	Globin:8-112	K66: N6-acetyllysine; K66: Ubiquitination; K67: Ubiquitination; K77: N6-acetyllysine; K77: Ubiquitination	K67Q; K67R; V68M; G73R; I76T:other; I76V; H78R	VAR_003157 (In Brooklyn.)| VAR_003156 (In Shanghai.)| VAR_065950 (In TNCY; hemoglobin Toms River; the side chain of methionine decreases both the affinity of oxygen for binding to the mutant hemoglobin subunit via steric hindrance and the rate at which it does so; the mutant methionine is converted to asparti| VAR_020650 (In Minoo.)| VAR_020651 (In LesVos/Waynesboro/Charlotte; dbSNP:rs1061234.)| …	5	0	0	0
P05787	Keratin, type II cytoskeletal 8	KRT8_G429		S424: Phosphoserine; Y427: Phosphotyrosine; T431: Phosphothreonine; S432: Phosphoserine; S436: Phosphoserine	G429D	VAR_069107 (In dbSNP:rs1065648.)	5	0	0	0
O00567	RecName: Full=Nucleolar protein 56; AltName: Full=Nucleolar protein 5A	NOP56_V576		S569: Phosphoserine; S570: Phosphoserine; S579: Phosphoserine; S580: Phosphoserine; S581: Phosphoserine	V576A	VAR_014471 (In dbSNP:rs5856.)	5	0	0	0
P68032	Actin, alpha cardiac muscle 1	ACTC1_H90		K86: N6-acetyllysine; K86: N6-methyllysine; K86: Ubiquitination; T91: Phosphothreonine; Y93: Phosphotyrosine	H90Y	VAR_045924 (In CMH11.)	5	0	0	0
P68032	Actin, alpha cardiac muscle 1	ACTC1_A333		T326: Phosphothreonine; K328: N6-acetyllysine; K328: Ubiquitination; K330: N6-acetyllysine; K330: Ubiquitination	A333P	VAR_012861 (In CMH11.)	5	0	0	0
P25054	Adenomatous polyposis coli protein	APC_L2839		S2835: Phosphoserine; S2837: Phosphoserine; Y2838: Phosphotyrosine; T2841: Phosphothreonine; S2842: Phosphoserine	L2839F	VAR_005057 (In FAP.)	5	0	0	0
P48730	Casein kinase I isoform delta	CSNK1D_P401		S396: Phosphoserine; T397: Phosphothreonine; S398: Phosphoserine; S406: Phosphoserine; S407: Phosphoserine	P401A	VAR_042081 (In dbSNP:rs56124628.)	5	0	0	0
P62241	40S ribosomal protein S8	RPS8_R110		S106: Phosphoserine; T107: Phosphothreonine; Y109: Phosphotyrosine; Y113: Phosphotyrosine; Y117: Phosphotyrosine	R110G	VAR_051861 (In dbSNP:rs11537870.)	5	0	0	0
P08684	Cytochrome P450 3A4	CYP3A4_R130	p450:38-493	K127: N6-acetyllysine; K127: Ubiquitination; S131: Phosphoserine; S134: Phosphoserine; T136: Phosphothreonine	R130Q	VAR_011600 (In allele CYP3A4*8.)	5	0	0	0
P21127	Cyclin-dependent kinase 11B	CDK11B_I463	Pkinase:438-723	K456: N6-acetyllysine; K458: N6-acetyllysine; K459: N6-acetyllysine; K467: N6-acetyllysine; K467: Ubiquitination	I463V	VAR_041961	5	0	0	0
P21127	Cyclin-dependent kinase 11B	CDK11B_V452	Pkinase:438-723	Y449: Phosphotyrosine; Y453: Phosphotyrosine; K456: N6-acetyllysine; K458: N6-acetyllysine; K459: N6-acetyllysine	V452A	VAR_045577	5	0	0	0
P53671	LIM domain kinase 2	LIMK2_P296		S289: Phosphoserine; S291: Phosphoserine; S293: Phosphoserine; S297: Phosphoserine; S298: Phosphoserine	P296R	VAR_042251 (In dbSNP:rs34875793.)	5	0	0	0
Q9NXN4	Ganglioside-induced differentiation-associated protein 2	GDAP2_T489		Y487: Phosphotyrosine; Y488: Phosphotyrosine; S490: Phosphoserine; Y491: Phosphotyrosine; S494: Phosphoserine	T489A	VAR_042846 (In dbSNP:rs34924570.)	5	0	0	0
Q96DF8	Protein DGCR14	DGCR14_A423		S417: Phosphoserine; T419: Phosphothreonine; S421: Phosphoserine; S425: Phosphoserine; T426: Phosphothreonine	A423V	VAR_015119 (In dbSNP:rs712965.)	5	0	0	0
Q13480	GRB2-associated-binding protein 1	GAB1_T377		S371: Phosphoserine; S372: Phosphoserine; Y373: Phosphotyrosine; S381: Phosphoserine; S383: Phosphoserine	T377I	VAR_053096 (In dbSNP:rs2229879.)	5	0	0	0
Q16666	Gamma-interferon-inducible protein 16	IFI16_D103		K99: N6-acetyllysine; K99: Ubiquitination; K100: Ubiquitination; S106: Phosphoserine; S110: Phosphoserine	D103H	VAR_029486 (In dbSNP:rs1057018.)	5	0	0	0
Q9UPN9	E3 ubiquitin-protein ligase TRIM33	TRIM33_E811		S808: Phosphoserine; S809: Phosphoserine; S812: Phosphoserine; S813: Phosphoserine; T815: Phosphothreonine	E811K	VAR_042378 (In a lung adenocarcinoma sample; somatic mutation.)	5	0	0	0
Q8N4C8	Misshapen-like kinase 1	MINK1_P775		S772: Phosphoserine; S773: Phosphoserine; S777: Phosphoserine; S778: Phosphoserine; S782: Phosphoserine	V771A; P775L	VAR_046058 (In dbSNP:rs11556634.)| VAR_046059 (In dbSNP:rs11556635.)	5	0	0	0
P12235	ADP/ATP translocase 1	SLC25A4_L98		K92: N6-acetyllysine; K92: Ubiquitination; K94: N6-acetyllysine; K96: N6-acetyllysine; K96: Ubiquitination	L98P; D104G:pathogenic	VAR_022459 (In PEOA2.)| VAR_022460 (In PEOA2; dbSNP:rs28999114.)	5	0	0	0
P42345	Serine/threonine-protein kinase mTOR	MTOR_P2476		T2471: Phosphothreonine; T2473: Phosphothreonine; T2474: Phosphothreonine; S2478: Phosphoserine; S2481: Phosphoserine	P2476L	VAR_041544 (In a glioblastoma multiforme sample; somatic mutation.)	5	0	0	0
O14639	RecName: Full=Actin-binding LIM protein 1; Short=abLIM-1; AltName: Full=Actin-binding LIM protein fa	ABLIM1_P434		T429: Phosphothreonine; S431: Phosphoserine; T433: Phosphothreonine; S435: Phosphoserine; Y439: Phosphotyrosine	P434T	VAR_050141 (In dbSNP:rs11593544.)	5	0	0	0
Q14511	Enhancer of filamentation 1	NEDD9_D178		Y172: Phosphotyrosine; Y177: Phosphotyrosine; S182: Phosphoserine; T184: Phosphothreonine; T185: Phosphothreonine	D178N	VAR_054082 (In dbSNP:rs11546959.)	5	0	0	0
P68133	Actin, alpha skeletal muscle	ACTA1_E74		T68: Phosphothreonine; K70: Methylation; K70: N6-acetyllysine; K70: Ubiquitination; Y71: Phosphotyrosine; T79: Phosphothreonine	T68I; E74K; H75L; H75R; I77L; T79A	VAR_062432 (In NEM3.)| VAR_062433 (In NEM3.)| VAR_062434 (In NEM3.)| VAR_062435 (In NEM3.)| VAR_062436 (In NEM3.)| VAR_062437 (In NEM3.)	5	0	0	0
P68133	Actin, alpha skeletal muscle	ACTA1_H75		T68: Phosphothreonine; K70: Methylation; K70: N6-acetyllysine; K70: Ubiquitination; Y71: Phosphotyrosine; T79: Phosphothreonine	E74K; H75L; H75R; I77L; T79A	VAR_062433 (In NEM3.)| VAR_062434 (In NEM3.)| VAR_062435 (In NEM3.)| VAR_062436 (In NEM3.)| VAR_062437 (In NEM3.)	5	0	0	0
P68133	Actin, alpha skeletal muscle	ACTA1_E85		T79: Phosphothreonine; K86: N6-acetyllysine; K86: N6-methyllysine; K86: Ubiquitination; T91: Phosphothreonine	T79A; E85K	VAR_062437 (In NEM3.)| VAR_062438 (In NEM3.)	5	0	0	0
O75496	Geminin	GMNN_R54		S49: Phosphoserine; K50: N6-acetyllysine; K50: Ubiquitination; T59: Phosphothreonine; S60: Phosphoserine	L48F; R54W; S60P	VAR_033960 (In dbSNP:rs2307307.)| VAR_033961 (In dbSNP:rs2307306.)| VAR_053107 (In dbSNP:rs2307302.)	5	0	0	0
P35222	Catenin beta-1	CTNNB1_G34		S29: Phosphoserine; Y30: Phosphotyrosine; S33: Phosphoserine; S37: Phosphoserine; T41: Phosphothreonine	D32A; D32G; D32Y:other; S33F; S33L; S33Y; G34E; G34R; G34V:other; I35S; S37A; S37C; S37F; S37Y	VAR_017614 (In hepatocellular carcinoma.)| VAR_017615 (In PTR and hepatocellular carcinoma.)| VAR_017616 (In PTR, hepatoblastoma and hepatocellular carcinoma; dbSNP:rs28931588.)| VAR_017617 (In PTR, MDB and hepatocellular carcinoma.)| VAR_017618 (In hepatocellular carcinoma.)| VAR_017619 (In colorectal cancer and PTR; enhances transactivation of target genes.)| VAR_017620 (In PTR.)| VAR_017621 (I…	5	0	0	0
P35222	Catenin beta-1	CTNNB1_I35		S29: Phosphoserine; Y30: Phosphotyrosine; S33: Phosphoserine; S37: Phosphoserine; T41: Phosphothreonine	D32A; D32G; D32Y:other; S33F; S33L; S33Y; G34E; G34R; G34V:other; I35S; S37A; S37C; S37F; S37Y; T41A; T41I	VAR_017614 (In hepatocellular carcinoma.)| VAR_017615 (In PTR and hepatocellular carcinoma.)| VAR_017616 (In PTR, hepatoblastoma and hepatocellular carcinoma; dbSNP:rs28931588.)| VAR_017617 (In PTR, MDB and hepatocellular carcinoma.)| VAR_017618 (In hepatocellular carcinoma.)| VAR_017619 (In colorectal cancer and PTR; enhances transactivation of target genes.)| VAR_017620 (In PTR.)| VAR_017621 (I…	5	0	0	0
P35221	Catenin alpha-1	CTNNA1_A179		Y177: Phosphotyrosine; K178: Ubiquitination; K181: N6-acetyllysine; K181: Ubiquitination; K186: N6-acetyllysine	A179V	VAR_022303 (In dbSNP:rs28363394.)	5	0	0	0
P31641	Sodium- and chloride-dependent taurine transporter	SLC6A6_L18		K15: Ubiquitination; K19: Ubiquitination; S21: Phosphoserine; K24: Ubiquitination; S25: Phosphoserine	I17M; L18V	VAR_011767 (In dbSNP:rs1042350.)| VAR_011768 (In dbSNP:rs1042351.)	5	0	0	0
P04049	RAF proto-oncogene serine/threonine-protein kinase	RAF1_P261		S257: Phosphoserine; T258: Phosphothreonine; S259: Phosphoserine; T260: Phosphothreonine; T268: Phosphothreonine	R256S; S257L; S259A; S259F; T260I; T260R; P261A; P261L; P261S; V263A	VAR_037807 (In NS5.)| VAR_037808 (In NS5 and LEOPARD2; shows in vitro greater kinase activity and enhanced ERK activation than wild-type.)| VAR_041037 (In an ovarian serous carcinoma sample; somatic mutation; increased ERK activation.)| VAR_037809 (In NS5.)| VAR_037810 (In hypertrophic cardiomyopathy.)| VAR_037811 (In NS5.)| VAR_037812 (In NS5; shows in vitro greater kinase activity and enhanced …	5	0	0	0
P43246	DNA mismatch repair protein Msh2	MSH2_E562	MutS_III:305-610	K555: N6-acetyllysine; K555: Ubiquitination; T557: Phosphothreonine; K565: Ubiquitination; K567: Ubiquitination	E562V; T564A:non-pathogenic	VAR_004480 (In HNPCC1.)| VAR_043769 (In HNPCC1; uncertain pathogenicity; dbSNP:rs55778204.)	5	0	0	0
Q02539	Histone H1.1	HIST1H1A_T99	Linker_histone:39-112	K93: N6-acetyllysine; K93: Ubiquitination; T95: Phosphothreonine; K100: Ubiquitination; T102: Phosphothreonine	T99I	VAR_049301 (In dbSNP:rs417751.)	5	0	0	0
P16220	Cyclic AMP-responsive element-binding protein 1	CREB1_D116		S111: Phosphoserine; S114: Phosphoserine; S117: Phosphoserine; T119: Phosphothreonine; S121: Phosphoserine	D116G	VAR_068077 (Found in a patient with multiple congenital anomalies; does not affect CREB1 phosphorylation at S-133; fails to interact with CREBBP.)	5	0	0	0
P12883	Myosin-7	MYH7_R1475		S1469: Phosphoserine; S1470: Phosphoserine; S1476: Phosphoserine; S1478: Phosphoserine; T1479: Phosphothreonine	R1475C	VAR_042829	5	0	0	0
P17302	Gap junction alpha-1 protein	GJA1_A253		Y247: Phosphotyrosine; T250: Phosphothreonine; S251: Phosphoserine; S255: Phosphoserine; K258: Ubiquitination	S251T; A253P; A253V	VAR_059011 (In congenital heart malformations.)| VAR_059012 (In congenital heart malformations.)| VAR_015764 (In dbSNP:rs17653265.)	5	0	0	0
P17302	Gap junction alpha-1 protein	GJA1_P283		S279: Phosphoserine; S282: Phosphoserine; Y286: Phosphotyrosine; K287: Ubiquitination; T290: Phosphothreonine	P283L	VAR_014101 (In congenital heart malformations; dbSNP:rs2228974.)	5	0	0	0
P02545	Prelamin-A/C	LMNA_S268		K261: N6-acetyllysine; K261: Ubiquitination; K265: Ubiquitination; K270: N6-acetyllysine; K270: Ubiquitination	Y267C; S268P; L271P	VAR_039774 (In EDMD2.)| VAR_064965 (In EDMD2.)| VAR_064966 (In EDMD2.)	5	0	0	0
P02545	Prelamin-A/C	LMNA_N456	LTD:429-548	K450: N6-acetyllysine; K450: Ubiquitination; K457: Ubiquitination; S458: Phosphoserine; S463: Phosphoserine	R453P; R453W; L454P; R455P; N456D; N456I; N456K; D461Y	VAR_063592 (In MDCL.)| VAR_009988 (In EDMD2; interacts with itself and with wild-type LMNA and LMNB1; no decrease in the stability compared with wild-type.)| VAR_064972 (In EDMD2.)| VAR_063593 (In MDCL.)| VAR_063594 (In MDCL.)| VAR_039781 (In EDMD2; mis-localized in the nucleus; does not alter nuclear size or shape.)| VAR_039782 (In EDMD2.)| VAR_064973 (In EDMD2.)	5	0	0	0
P69905	hemoglobin subunit alpha [Homo sapiens]	HBA2_V63	Globin:7-107	K57: N6-acetyllysine; K57: Ubiquitination; K61: N6-acetyllysine; K61: Ubiquitination; K62: N6-acetyllysine	K57R; K57T; G58R; H59Q; H59Y; G60D:other; G60V; K61N; K62N; K62T; V63M; A64D; D65Y; N69K	VAR_002774 (In Port Huron.)| VAR_002775 (In Thailand.)| VAR_002776 (In L-Persian Gulf.)| VAR_025388 (In Boghe.)| VAR_002777 (In M-Boston/M-Osaka; O(2) affinity down.)| VAR_002778 (In Adana; unstable; causes alpha-thalassemia; dbSNP:rs28928878.)| VAR_002779 (In Tottori; unstable.)| VAR_002780 (In Zambia; dbSNP:rs28928887.)| VAR_002782 (In J-Buda.)| VAR_002783 (In J-Anatolia.)| VAR_002784 (In Evans…	5	0	0	0
P69905	hemoglobin subunit alpha [Homo sapiens]	HBA2_A64	Globin:7-107	K57: N6-acetyllysine; K57: Ubiquitination; K61: N6-acetyllysine; K61: Ubiquitination; K62: N6-acetyllysine	G58R; H59Q; H59Y; G60D:other; G60V; K61N; K62N; K62T; V63M; A64D; D65Y; N69K	VAR_002776 (In L-Persian Gulf.)| VAR_025388 (In Boghe.)| VAR_002777 (In M-Boston/M-Osaka; O(2) affinity down.)| VAR_002778 (In Adana; unstable; causes alpha-thalassemia; dbSNP:rs28928878.)| VAR_002779 (In Tottori; unstable.)| VAR_002780 (In Zambia; dbSNP:rs28928887.)| VAR_002782 (In J-Buda.)| VAR_002783 (In J-Anatolia.)| VAR_002784 (In Evans; unstable.)| VAR_002785 (In Pontoise; unstable.)| VAR_0…	5	0	0	0
P69905	hemoglobin subunit alpha [Homo sapiens]	HBA2_W15	Globin:7-107	K8: N6-acetyllysine; T9: Phosphothreonine; K12: N6-acetyllysine; K17: N6-acetyllysine; K17: Ubiquitination	N10T; V11F; K12E; A13D; A14P; W15R; G16R; K17M; K17N; G19D; G19R; A20D; A20E; H21Q:other; H21R:other	VAR_038149 (In Broomfield.)| VAR_014605 (In dbSNP:rs1799896.)| VAR_002729 (In Anantharaj.)| VAR_002730 (In J-Paris 1/J-Aljezur; dbSNP:rs35615982.)| VAR_038150 (In Ravenscourt Park; causes alpha-thalassemia; dbSNP:rs35331909.)| VAR_002731 (In Evanston; O(2) affinity up; dbSNP:rs33964317.)| VAR_002732 (In Ottawa/Siam; dbSNP:rs35816645.)| VAR_002733 (In Harbin; slightly unstable; dbSNP:rs35210126.)|…	5	0	0	0
P69905	hemoglobin subunit alpha [Homo sapiens]	HBA2_A54	Globin:7-107	S53: Phosphoserine; K57: N6-acetyllysine; K57: Ubiquitination; K61: N6-acetyllysine; K61: Ubiquitination	D48A; D48G; D48H; D48Y; L49R; S50R; H51R; G52D; G52R; A54D; Q55R; K57R; K57T; G58R; H59Q; H59Y; G60D:other; G60V	VAR_002763 (In Cordele; unstable.)| VAR_002764 (In Umi/Michigan; unstable.)| VAR_002765 (In Hasharon/Sinai; unstable.)| VAR_002766 (In Kurdistan.)| VAR_002767 (In Montgomery.)| VAR_002768 (In Savaria.)| VAR_002769 (In Aichi; slightly unstable.)| VAR_002770 (In J-Abidjan.)| VAR_002771 (In Russ.)| VAR_002772 (In J-Rovigo; unstable.)| VAR_002773 (In Hikoshima/Shimonoseki.)| VAR_002774 (In Port Huron…	5	0	0	0
P69905	hemoglobin subunit alpha [Homo sapiens]	HBA2_P45	Globin:7-107	T40: Phosphothreonine; K41: N6-acetyllysine; K41: Ubiquitination; T42: Phosphothreonine; Y43: Phosphotyrosine	K41M; T42S; F44L; P45L:other; P45R; H46Q; H46R; D48A; D48G; D48H; D48Y; L49R; S50R; H51R	VAR_002756 (In Kanagawa; O(2) affinity up.)| VAR_002757 (In Miyano; O(2) affinity up.)| VAR_002758 (In Hirosaki; unstable.)| VAR_002759 (In Milledgeville; O(2) affinity up; dbSNP:rs41514946.)| VAR_002760 (In Kawachi; O(2) affinity up.)| VAR_002761 (In Bari.)| VAR_002762 (In Fort de France; O(2) affinity up.)| VAR_002763 (In Cordele; unstable.)| VAR_002764 (In Umi/Michigan; unstable.)| VAR_002765 …	5	0	0	0
P69905	hemoglobin subunit alpha [Homo sapiens]	HBA2_L35	Globin:7-107	S36: O-Glycosylation; S36: Phosphoserine; T40: Phosphothreonine; K41: N6-acetyllysine; K41: Ubiquitination; T42: Phosphothreonine	E31K; R32K; R32S; L35R; P38R; K41M	VAR_002751 (In O-Padova.)| VAR_025002 (Causes alpha-thalassemia.)| VAR_002752 (In Prato; unstable.)| VAR_002753 (In Queens/Ogi.)| VAR_002754 (In Bourmedes.)| VAR_002756 (In Kanagawa; O(2) affinity up.)	5	0	0	0
P69905	hemoglobin subunit alpha [Homo sapiens]	HBA2_F44	Globin:7-107	T40: Phosphothreonine; K41: N6-acetyllysine; K41: Ubiquitination; T42: Phosphothreonine; Y43: Phosphotyrosine	P38R; K41M; T42S; F44L; P45L:other; P45R; H46Q; H46R; D48A; D48G; D48H; D48Y; L49R; S50R	VAR_002754 (In Bourmedes.)| VAR_002756 (In Kanagawa; O(2) affinity up.)| VAR_002757 (In Miyano; O(2) affinity up.)| VAR_002758 (In Hirosaki; unstable.)| VAR_002759 (In Milledgeville; O(2) affinity up; dbSNP:rs41514946.)| VAR_002760 (In Kawachi; O(2) affinity up.)| VAR_002761 (In Bari.)| VAR_002762 (In Fort de France; O(2) affinity up.)| VAR_002763 (In Cordele; unstable.)| VAR_002764 (In Umi/Michi…	5	0	0	0
P69905	hemoglobin subunit alpha [Homo sapiens]	HBA2_A14	Globin:7-107	K8: N6-acetyllysine; T9: Phosphothreonine; K12: N6-acetyllysine; K17: N6-acetyllysine; K17: Ubiquitination	K8E:other; N10T; V11F; K12E; A13D; A14P; W15R; G16R; K17M; K17N; G19D; G19R; A20D; A20E	VAR_002728 (In Kurosaki; dbSNP:rs34817956.)| VAR_038149 (In Broomfield.)| VAR_014605 (In dbSNP:rs1799896.)| VAR_002729 (In Anantharaj.)| VAR_002730 (In J-Paris 1/J-Aljezur; dbSNP:rs35615982.)| VAR_038150 (In Ravenscourt Park; causes alpha-thalassemia; dbSNP:rs35331909.)| VAR_002731 (In Evanston; O(2) affinity up; dbSNP:rs33964317.)| VAR_002732 (In Ottawa/Siam; dbSNP:rs35816645.)| VAR_002733 (In H…	5	0	0	0
P69905	hemoglobin subunit alpha [Homo sapiens]	HBA2_A13	Globin:7-107	K8: N6-acetyllysine; T9: Phosphothreonine; K12: N6-acetyllysine; K17: N6-acetyllysine; K17: Ubiquitination	D7A:other; D7G; D7N:other; D7V; D7Y; K8E:other; N10T; V11F; K12E; A13D; A14P; W15R; G16R; K17M; K17N; G19D; G19R	VAR_002723 (In Sawara; O(2) affinity up; dbSNP:rs33986902.)| VAR_002724 (In Swan River.)| VAR_002725 (In Dunn; O(2) affinity up; dbSNP:rs33961916.)| VAR_002726 (In Ferndown; O(2) affinity up.)| VAR_002727 (In Woodville; O(2) affinity up.)| VAR_002728 (In Kurosaki; dbSNP:rs34817956.)| VAR_038149 (In Broomfield.)| VAR_014605 (In dbSNP:rs1799896.)| VAR_002729 (In Anantharaj.)| VAR_002730 (In J-Paris…	5	0	0	0
P69905	hemoglobin subunit alpha [Homo sapiens]	HBA2_D48	Globin:7-107	K41: N6-acetyllysine; K41: Ubiquitination; T42: Phosphothreonine; Y43: Phosphotyrosine; S53: Phosphoserine	T42S; F44L; P45L:other; P45R; H46Q; H46R; D48A; D48G; D48H; D48Y; L49R; S50R; H51R; G52D; G52R; A54D	VAR_002757 (In Miyano; O(2) affinity up.)| VAR_002758 (In Hirosaki; unstable.)| VAR_002759 (In Milledgeville; O(2) affinity up; dbSNP:rs41514946.)| VAR_002760 (In Kawachi; O(2) affinity up.)| VAR_002761 (In Bari.)| VAR_002762 (In Fort de France; O(2) affinity up.)| VAR_002763 (In Cordele; unstable.)| VAR_002764 (In Umi/Michigan; unstable.)| VAR_002765 (In Hasharon/Sinai; unstable.)| VAR_002766 (I…	5	0	0	0
P05067	Amyloid beta A4 protein	APP_L723		K724: N6-acetyllysine; K725: N6-acetyllysine; Y728: Phosphotyrosine; T729: Phosphothreonine; S730: Phosphoserine	V717F; V717G; V717I; V717L; L723P	VAR_000023 (In AD1.)| VAR_000022 (In AD1.)| VAR_000021 (In AD1.)| VAR_014219 (In AD1.)| VAR_010109 (In AD1.)	5	0	0	0
P05062	Fructose-bisphosphate aldolase B	ALDOB_E207	Glycolytic:15-364	Y204: Phosphotyrosine; T206: Phosphothreonine; K208: N6-acetyllysine; K208: Ubiquitination; Y214: Phosphotyrosine	E207Q	VAR_020825 (In dbSNP:rs3739721.)	5	0	0	0
P00519	Tyrosine-protein kinase ABL1	ABL1_P810		S804: Phosphoserine; S805: Phosphoserine; S808: Phosphoserine; S809: Phosphoserine; T814: Phosphothreonine	P810L	VAR_032678 (In dbSNP:rs2229071.)	5	0	0	0
P00519	Tyrosine-protein kinase ABL1	ABL1_G706		T700: Phosphothreonine; S708: Phosphoserine; S709: Phosphoserine; S710: Phosphoserine; K711: N6-acetyllysine	G706V	VAR_025043 (In dbSNP:rs34634745.)	5	0	0	0
P43487	Ran-specific GTPase-activating protein	RANBP1_E16		T13: Phosphothreonine; S14: Phosphoserine; T15: Phosphothreonine; T18: Phosphothreonine; S21: Phosphoserine	E16D	VAR_036567 (In a breast cancer sample; somatic mutation.)	5	0	0	0
P35637	RNA-binding protein FUS	FUS_G225		R218: Dimethylation; R218: Methylation; R218: Omega-N-methylarginine; R218: Omega-N-methylated arginine; S221: Phosphoserine; Y232: Phosphotyrosine	G225V; G230C	VAR_068920 (In ALS6.)| VAR_068921 (In ALS6.)	5	0	0	0
P07910	Heterogeneous nuclear ribonucleoproteins C1/C2	HNRNPC_R167		R160: Methylation; S162: Phosphoserine; T165: Phosphothreonine; S166: Phosphoserine; K170: N6-acetyllysine; K170: Ubiquitination	R167Q	VAR_052224 (In dbSNP:rs3272.)	5	0	0	0
Q02156	Protein kinase C epsilon type	PRKCE_A333		S329: Phosphoserine; S334: Phosphoserine; S336: Phosphoserine; S337: Phosphoserine; S339: Phosphoserine	A333V	VAR_042307 (In dbSNP:rs55989965.)	5	0	0	0
Q99959	Plakophilin-2	PKP2_E137		Y130: Phosphotyrosine; S131: Phosphoserine; S132: Phosphoserine; K134: Ubiquitination; S135: Phosphoserine	E137K; S140F:probable-non-pathogenic	VAR_065705 (In ARVD9.)| VAR_021148 (In ARVD9; uncertain pathological significance; dbSNP:rs150821281.)	5	0	0	0
Q04656	Copper-transporting ATPase 1	ATP7A_I1464		Y1459: Phosphotyrosine; S1460: Phosphoserine; S1463: Phosphoserine; S1466: Phosphoserine; S1469: Phosphoserine	I1464V	VAR_016121 (In dbSNP:rs2234938.)	5	0	0	0
Q13415	Origin recognition complex subunit 1	ORC1_K456		S449: Phosphoserine; S450: Phosphoserine; T453: Phosphothreonine; T455: Phosphothreonine; S461: Phosphoserine	K456E	VAR_014512 (In dbSNP:rs3087470.)	5	0	0	0
P09211	Glutathione S-transferase P	GSTP1_I105	GST_C:97-188	K103: N6-acetyllysine; K103: Ubiquitination; Y109: Phosphotyrosine; T110: Phosphothreonine; Y112: Phosphotyrosine	I105V	VAR_014499 (In allele GSTP1*B and allele GSTP1*C; dbSNP:rs1695.)	5	0	0	0
P38936	Cyclin-dependent kinase inhibitor 1	CDKN1A_D149		T145: Phosphothreonine; S146: Phosphoserine; S153: Phosphoserine; K154: N6-acetyllysine; K154: Ubiquitination	D149G	VAR_014875 (In dbSNP:rs1801724.)	5	0	0	0
P10636	Microtubule-associated protein tau	MAPT_K634		Y627: Phosphotyrosine; K628: N6-acetyllysine; S633: Phosphoserine; T636: Phosphothreonine; S641: Phosphoserine	K634M; S637F	VAR_037440 (In FTD.)| VAR_019665 (In PIDB; markedly reduced ability of tau to promote microtubule assembly.)	5	0	0	0
A7MD48	Serine/arginine repetitive matrix protein 4	SRRM4_R547		S542: Phosphoserine; S546: Phosphoserine; S548: Phosphoserine; S550: Phosphoserine; S552: Phosphoserine	R547S	VAR_037341 (In dbSNP:rs2555273.)	5	0	0	0
P50613	Cyclin-dependent kinase 7	CDK7_G163	Pkinase:12-295	K160: Ubiquitination; S161: Phosphoserine; S164: Phosphoserine; Y169: Phosphotyrosine; T170: Phosphothreonine	G163A	VAR_023118	5	0	0	0
Q96AT1	Uncharacterized protein KIAA1143	KIAA1143_I139		K133: N6-acetyllysine; S135: Phosphoserine; S142: Phosphoserine; S143: Phosphoserine; S146: Phosphoserine	I139M	VAR_027272 (In dbSNP:rs3853404.)	5	0	0	0
Q9BRD0	BUD13 homolog	BUD13_R242		S235: Phosphoserine; S236: Phosphoserine; S239: Phosphoserine; S240: Phosphoserine; S248: Phosphoserine	R242I	VAR_032345 (In dbSNP:rs11216131.)	5	0	0	0
Q16637	Survival motor neuron protein	SMN2_D44		T37: Phosphothreonine; K41: Ubiquitination; Y43: Phosphotyrosine; K45: N6-acetyllysine; K51: Ubiquitination	D44V	VAR_034804 (In SMA3.)	5	0	0	0
O00418	RecName: Full=Eukaryotic elongation factor 2 kinase; Short=eEF-2 kinase; Short=eEF-2K; AltName: Full	EEF2K_P75		Y69: Phosphotyrosine; S70: Phosphoserine; S72: Phosphoserine; S74: Phosphoserine; S78: Phosphoserine	P75A	VAR_033916 (In dbSNP:rs17841292.)	5	0	0	0
P04637	Cellular tumor antigen p53	TP53_E298		K291: Ubiquitination; K292: N6-acetyllysine; K292: Ubiquitination; K305: N6-acetyllysine; K305: Ubiquitination	K292E; K292G; K292I; K292N; K292Q; K292R; K292T; G293A; G293R; G293V; G293W; E294A; E294D; E294G; E294K; E294Q; E294V; P295H; P295L; P295R; P295S; H296C; H296D; H296L; H296N; H296P; H296Q; H296R; H296Y; H297D; H297N; H297P; H297R; H297Y; E298A; E298D; E298K; E298Q; E298V; L299P; L299Q; L299R; L299V; P300A; P300L; P300R; P300S; P301A; P301L; P301Q; P301S; P301T; G302A; G302E; G302R; G302V; S303C; …	VAR_045418 (In sporadic cancers; somatic mutation.)| VAR_045872 (In a sporadic cancer; somatic mutation; requires 2 nucleotide substitutions.)| VAR_015819 (In LFS; germline mutation and in a sporadic cancer; somatic mutation.)| VAR_045419 (In sporadic cancers; somatic mutation.)| VAR_045420 (In a sporadic cancer; somatic mutation.)| VAR_045421 (In sporadic cancers; somatic mutation.)| VAR_045422 …	5	0	0	0
P04637	Cellular tumor antigen p53	TP53_F328		K321: N6-acetyllysine; K321: Ubiquitination; Y327: Phosphotyrosine; R333: Methylation; R333: Omega-N-methylarginine; R335: Dimethylation	P322L; P322R; L323G; L323M; L323P; L323R; L323V; D324E; D324S; D324Y; G325A; G325E; G325V:pathogenic; E326G; Y327H; Y327S; F328L; F328S; F328V; T329I; T329S; L330H; L330P; L330R; Q331H; Q331P; Q331R; I332V; G334V; G334W	VAR_045510 (In sporadic cancers; somatic mutation.)| VAR_045511 (In sporadic cancers; somatic mutation.)| VAR_045874 (In a sporadic cancer; somatic mutation; requires 2 nucleotide substitutions.)| VAR_045512 (In a sporadic cancer; somatic mutation.)| VAR_045513 (In a sporadic cancer; somatic mutation.)| VAR_045514 (In a sporadic cancer; somatic mutation.)| VAR_047211 (In a sporadic cancer; somati…	5	0	0	0
P04637	Cellular tumor antigen p53	TP53_A307		K305: N6-acetyllysine; K305: Ubiquitination; T312: Phosphothreonine; S313: Phosphoserine; S314: Phosphoserine	P301A; P301L; P301Q; P301S; P301T; G302A; G302E; G302R; G302V; S303C; S303I; S303N; S303T; T304A; T304I; T304N; T304S; K305E; K305M; K305N; K305R; K305T; R306P; R306Q; A307P; A307S; A307T; L308M; L308V; P309R; P309S; N310I; N310T; N311H; N311K; N311S; N311T; T312I; T312S; S313C; S313I; S313N; S313R	VAR_045458 (In sporadic cancers; somatic mutation.)| VAR_006033 (In sporadic cancers; somatic mutation.)| VAR_045459 (In sporadic cancers; somatic mutation.)| VAR_045460 (In sporadic cancers; somatic mutation.)| VAR_047208 (In a sporadic cancer; somatic mutation.)| VAR_045461 (In a sporadic cancer; somatic mutation.)| VAR_006034 (In sporadic cancers; somatic mutation.)| VAR_045462 (In a sporadic …	5	0	0	0
P21333	Filamin-A	FLNA_F370	Filamin:278-371	K367: Ubiquitination; S368: Phosphoserine; Y373: Phosphotyrosine; K376: Ubiquitination; S377: Phosphoserine	F370L	VAR_012832 (In dbSNP:rs1064817.)	5	0	0	0
Q8WWQ0	PH-interacting protein	PHIP_N1445		K1443: N6-acetyllysine; S1447: Phosphoserine; S1448: Phosphoserine; S1451: Phosphoserine; S1452: Phosphoserine	N1445T	VAR_034687 (In dbSNP:rs36048894.)	5	0	0	0
P78545	ETS-related transcription factor Elf-3	ELF3_Q317	Ets:272-357	K318: N6,N6-dimethyllysine; K318: Ubiquitination; K319: N6,N6-dimethyllysine; K320: N6,N6-dimethyllysine; S322: Phosphoserine	Q317K	VAR_048945 (In dbSNP:rs1135542.)	5	0	0	0
Q7Z3K3	Pogo transposable element with ZNF domain	POGZ_E1365		S1360: Phosphoserine; S1364: Phosphoserine; S1366: Phosphoserine; S1367: Phosphoserine; T1368: Phosphothreonine	E1365D	VAR_031476 (In dbSNP:rs35198305.)	5	0	0	0
P04792	Heat shock protein beta-1	HSPB1_R136		Y133: Phosphotyrosine; S135: Phosphoserine; T139: Phosphothreonine; Y142: Phosphotyrosine; T143: Phosphothreonine	S135F; R136W	VAR_018507 (In CMT2F and HMN2B.)| VAR_018508 (In CMT2F.)	5	0	0	0
P13051	Uracil-DNA glycosylase	UNG_Q4		M1: N-acetylmethionine; K5: N6-acetyllysine; K5: Ubiquitination; T6: Phosphothreonine; Y8: Phosphotyrosine; S9: Phosphoserine	Q4R	VAR_052697 (In dbSNP:rs7488798.)	5	0	0	0
Q13148	TAR DNA-binding protein 43	TARDBP_A382		S375: Phosphoserine; S377: Phosphoserine; S379: Phosphoserine; S387: Phosphoserine; S389: Phosphoserine	S379C:pathogenic; S379P:pathogenic; A382T	VAR_058617 (In ALS10; dbSNP:rs80356739.)| VAR_058618 (In ALS10; dbSNP:rs80356738.)| VAR_045667 (In ALS10; dbSNP:rs11689432.)	5	0	0	0
Q6ZNJ1	Neurobeachin-like protein 2	NBEAL2_E2747		S2742: Phosphoserine; S2743: Phosphoserine; T2746: Phosphothreonine; Y2748: Phosphotyrosine; T2751: Phosphothreonine	E2747K	VAR_043137 (In dbSNP:rs12893.)	5	0	0	0
P60484	Phosphatidylinositol 3,4,5-trisphosphate 3-phosphatase and dual-specificity protein phosphatase PTEN	PTEN_S170	DSPc:47-175	K163: N6-acetyllysine; K164: N6-acetyllysine; Y174: Phosphotyrosine; Y176: Phosphotyrosine; Y177: Phosphotyrosine	G165E; G165R; G165V; T167P; S170N; S170R; R173C; R173H; R173P; Y174N	VAR_008739 (In CWS1.)| VAR_026264 (In glioblastoma; severely reduced protein phosphatase activity; loss of phosphatase activity towards Ins(1,3,4,5)P4; retains ability to bind phospholipid membranes.)| VAR_008738 (In CWS1.)| VAR_026265 (In breast cancer; severely reduced protein phosphatase activity.)| VAR_026266 (Loss of phosphatase activity towards Ins(1,3,4,5)P4; retains ability to bind phosph…	5	0	0	0
O43491	Band 4.1-like protein 2	EPB41L2_Q17		K13: Ubiquitination; S15: Phosphoserine; S16: Phosphoserine; T20: Phosphothreonine; T23: Phosphothreonine	Q17H	VAR_020145 (In dbSNP:rs2297852.)	5	0	0	0
P21359	Neurofibromin	NF1_V2511		T2507: Phosphothreonine; Y2508: Phosphotyrosine; T2510: Phosphothreonine; T2514: Phosphothreonine; S2515: Phosphoserine	T2507I; V2511L	VAR_021766 (In NF1; dbSNP:rs149055633.)| VAR_022257 (In dbSNP:rs2230850.)	5	0	0	0
P27816	Microtubule-associated protein 4	MAP4_I994		K991: N6-acetyllysine; S996: Phosphoserine; K997: N6-acetyllysine; S1000: Phosphoserine; Y1001: Phosphotyrosine	I994V	VAR_039571 (In dbSNP:rs35736893.)	5	0	0	0
P49815	Tuberin	TSC2_P1450		S1447: Phosphoserine; S1448: Phosphoserine; S1449: Phosphoserine; S1452: Phosphoserine; S1454: Phosphoserine	P1450R	VAR_018602	5	0	0	0
Q86YZ3	Hornerin	HRNR_H273		S267: Phosphoserine; S268: Phosphoserine; S275: Phosphoserine; S279: Phosphoserine; S280: Phosphoserine	H273Q	VAR_059174 (In dbSNP:rs7545406.)	5	0	0	0
P04075	Fructose-bisphosphate aldolase A	ALDOA_G142	Glycolytic:15-364	Y138: Phosphotyrosine; K139: N6-acetyllysine; K140: Ubiquitination; K147: N6-acetyllysine; K147: Ubiquitination	G142V	VAR_048220 (In dbSNP:rs11553108.)	5	0	0	0
P00558	Phosphoglycerate kinase 1	PGK1_V266	PGK:8-406	K264: Ubiquitination; K267: N6-acetyllysine; K267: Ubiquitination; K272: N6-acetyllysine; K272: Ubiquitination	V266M; D268N	VAR_006082 (In PGK1D; with chronic non-spherocytic hemolytic anemia; variant Tokyo.)| VAR_006083 (In Munchen; 21% of activity.)	5	0	0	0
P00558	Phosphoglycerate kinase 1	PGK1_G158	PGK:8-406	S153: Phosphoserine; S155: Phosphoserine; K156: N6-acetyllysine; K156: Ubiquitination; Y161: Phosphotyrosine	G158V; D164V	VAR_006077 (In PGK1D; with chronic hemolytic anemia; variant Shizuoka.)| VAR_006078 (In PGK1D; with chronic hemolytic anemia and mental retardation; variant Amiens.)	5	0	0	0
P24941	Cyclin-dependent kinase 2	CDK2_V18	Pkinase:4-286	T14: Phosphothreonine; Y15: Phosphotyrosine; Y19: Phosphotyrosine; K20: Ubiquitination; K24: Ubiquitination	Y15S; V18L	VAR_016157 (In dbSNP:rs3087335.)| VAR_053927 (In dbSNP:rs11554376.)	5	0	0	0
P09429	High mobility group protein B1	HMGB1_E156	HMG_box:95-163	K154: N6-acetyllysine; Y155: Phosphotyrosine; K157: N6-acetyllysine; K157: Ubiquitination; Y162: Phosphotyrosine	E156Q	VAR_046453	5	0	0	0
P16403	Histone H1.2	HIST1H1C_G124		K117: Ubiquitination; K119: Methylation; K119: Ubiquitination; K127: Ubiquitination; K129: Ubiquitination; K130: Ubiquitination	G124A	VAR_049305 (In dbSNP:rs12111009.)	5	0	0	0
P13645	Keratin, type I cytoskeletal 10	KRT10_Y160		S159: Phosphoserine; Y160: Phosphotyrosine; K163: N6-acetyllysine; K163: Ubiquitination	N154H:pathogenic; R156C; R156H:pathogenic; R156P; R156S:pathogenic; Y160D:pathogenic; Y160N; Y160S:untested; L161S:pathogenic	VAR_003826 (In EHK; dbSNP:rs57784225.)| VAR_003828 (In EHK.)| VAR_003827 (In EHK; dbSNP:rs58075662.)| VAR_003829 (In EHK.)| VAR_003830 (In EHK; dbSNP:rs58852768.)| VAR_003831 (In EHK; severe phenotype; dbSNP:rs58414354.)| VAR_010508 (In EHK; severe phenotype.)| VAR_010509 (In EHK; severe phenotype; dbSNP:rs58735429.)| VAR_003832 (In EHK; dbSNP:rs60118264.)	4	1	1	0
Q9BQ52	Zinc phosphodiesterase ELAC protein 2	ELAC2_S217		S212: Phosphoserine; S213: Phosphoserine; S215: Phosphoserine; S217: Phosphoserine	R211Q; S217L:pathogenic	VAR_017425 (In HPC2.)| VAR_017426 (In HPC2; does not affect the enzymatic activity; dbSNP:rs4792311.)	4	1	1	0
Q13148	TAR DNA-binding protein 43	TARDBP_S393		S387: Phosphoserine; S389: Phosphoserine; S393: Phosphoserine; S395: Phosphoserine	N390D:pathogenic; N390S:pathogenic; S393L:pathogenic	VAR_045668 (In ALS10; dbSNP:rs80356741.)| VAR_045669 (In ALS10; dbSNP:rs80356742.)| VAR_058619 (In ALS10; dbSNP:rs80356743.)	4	1	1	0
P02768	Serum albumin	ALB_K597		T590: Phosphothreonine; K597: N6-acetyllysine; K598: N6-acetyllysine; S603: Phosphoserine	E594K; K597E; K598N	VAR_000544 (In Osaka-2/Phnom Phen/albumin B/Verona.)| VAR_000545 (In Gent/Milano Fast.)| VAR_000546 (In Vanves.)	4	1	0	0
P46013	Antigen KI-67	MKI67_T1849		T1844: Phosphothreonine; T1848: Phosphothreonine; T1849: Phosphothreonine; T1853: Phosphothreonine	T1849A	VAR_029064 (In dbSNP:rs2782872.)	4	1	0	0
P46013	Antigen KI-67	MKI67_T2337		T2332: Phosphothreonine; T2333: Phosphothreonine; T2337: Phosphothreonine; S2344: Phosphoserine	T2337N	VAR_024164 (In dbSNP:rs7083622.)	4	1	0	0
Q14004	Cyclin-dependent kinase 13	CDK13_S340		S334: Phosphoserine; S337: Phosphoserine; S340: Phosphoserine; S342: Phosphoserine	S340F	VAR_053926 (In dbSNP:rs13622.)	4	1	0	0
P38398	Breast cancer type 1 susceptibility protein	BRCA1_S1217		S1211: Phosphoserine; S1212: Phosphoserine; S1217: Phosphoserine; S1218: Phosphoserine	S1217Y; E1219D	VAR_020695 (In BC and BROVCA1.)| VAR_007784 (Unclassified.)	4	1	0	0
P38398	Breast cancer type 1 susceptibility protein	BRCA1_S1187		S1187: Phosphoserine; S1189: Phosphoserine; S1191: Phosphoserine; T1194: Phosphothreonine	K1183R:non-pathogenic; S1187I	VAR_007783 (Common polymorphism; dbSNP:rs16942.)| VAR_020690 (In BC and BROVCA1.)	4	1	0	0
Q14839	Chromodomain-helicase-DNA-binding protein 4	CHD4_S1648		K1643: N6-acetyllysine; K1647: Ubiquitination; S1648: Phosphoserine; T1653: Phosphothreonine	S1648L	VAR_031675 (In dbSNP:rs35512811.)	4	1	0	0
P51812	Ribosomal protein S6 kinase alpha-3	RPS6KA3_S227	Pkinase:68-327	Y226: Phosphotyrosine; S227: Phosphoserine; T231: Phosphothreonine; Y234: Phosphotyrosine	A225V; S227A	VAR_006194 (In CLS.)| VAR_006195 (In CLS.)	4	1	0	0
Q96S44	TP53-regulating kinase	TP53RK_T129		T129: Phosphothreonine; T132: Phosphothreonine; K134: Ubiquitination; T135: Phosphothreonine	R123Q; T129A	VAR_041881 (In dbSNP:rs34983477.)| VAR_030870 (In dbSNP:rs11550540.)	4	1	0	0
Q05209	Tyrosine-protein phosphatase non-receptor type 12	PTPN12_T573		S567: Phosphoserine; T569: Phosphothreonine; S571: Phosphoserine; T573: Phosphothreonine	T573A	VAR_020297 (In dbSNP:rs3750050.)	4	1	0	0
Q5VUA4	Zinc finger protein 318	ZNF318_T1292		S1289: Phosphoserine; T1292: Phosphothreonine; S1294: Phosphoserine; S1296: Phosphoserine	T1292I	VAR_053761 (In dbSNP:rs10948072.)	4	1	0	0
Q16666	Gamma-interferon-inducible protein 16	IFI16_T779		S775: Phosphoserine; S776: Phosphoserine; T779: Phosphothreonine; S780: Phosphoserine	T779S	VAR_057582 (In dbSNP:rs6940.)	4	1	0	0
Q9BSJ6	Protein FAM64A	FAM64A_S199		S195: Phosphoserine; S197: Phosphoserine; S199: Phosphoserine; S201: Phosphoserine	S199C	VAR_056873 (In dbSNP:rs16955870.)	4	1	0	0
Q6N021	Methylcytosine dioxygenase TET2	TET2_S817		S817: Phosphoserine; Y819: Phosphotyrosine; S820: Phosphoserine; T822: Phosphothreonine	S817T	VAR_058135 (In myelodysplastic/myeloproliferative disorders.)	4	1	0	0
Q06124	Tyrosine-protein phosphatase non-receptor type 11	PTPN11_Y62	SH2:6-81	T59: Phosphothreonine; Y62: Phosphotyrosine; Y63: Phosphotyrosine; Y66: Phosphotyrosine	N58K; T59A; G60A; G60V; D61G; D61N; D61V; D61Y; Y62D; Y63C	VAR_027184 (In NS1.)| VAR_066060 (In NS1.)| VAR_015602 (In NS1.)| VAR_015990 (In myelodysplastic syndrome.)| VAR_015603 (In NS1.)| VAR_015604 (In NS1.)| VAR_015991 (In JMML; also in myelodysplastic syndrome.)| VAR_015992 (In JMML.)| VAR_015605 (In NS1; also in Noonan patients manifesting juvenile myelomonocytic leukemia.)| VAR_015606 (In NS1.)	4	1	0	0
Q06124	Tyrosine-protein phosphatase non-receptor type 11	PTPN11_Y63	SH2:6-81	T59: Phosphothreonine; Y62: Phosphotyrosine; Y63: Phosphotyrosine; Y66: Phosphotyrosine	N58K; T59A; G60A; G60V; D61G; D61N; D61V; D61Y; Y62D; Y63C; E69K; E69Q	VAR_027184 (In NS1.)| VAR_066060 (In NS1.)| VAR_015602 (In NS1.)| VAR_015990 (In myelodysplastic syndrome.)| VAR_015603 (In NS1.)| VAR_015604 (In NS1.)| VAR_015991 (In JMML; also in myelodysplastic syndrome.)| VAR_015992 (In JMML.)| VAR_015605 (In NS1; also in Noonan patients manifesting juvenile myelomonocytic leukemia.)| VAR_015606 (In NS1.)| VAR_015993 (In JMML; also in myelodysplastic syndrom…	4	1	0	0
Q06124	Tyrosine-protein phosphatase non-receptor type 11	PTPN11_T59	SH2:6-81	T59: Phosphothreonine; Y62: Phosphotyrosine; Y63: Phosphotyrosine; Y66: Phosphotyrosine	N58K; T59A; G60A; G60V; D61G; D61N; D61V; D61Y; Y62D; Y63C	VAR_027184 (In NS1.)| VAR_066060 (In NS1.)| VAR_015602 (In NS1.)| VAR_015990 (In myelodysplastic syndrome.)| VAR_015603 (In NS1.)| VAR_015604 (In NS1.)| VAR_015991 (In JMML; also in myelodysplastic syndrome.)| VAR_015992 (In JMML.)| VAR_015605 (In NS1; also in Noonan patients manifesting juvenile myelomonocytic leukemia.)| VAR_015606 (In NS1.)	4	1	0	0
Q06124	Tyrosine-protein phosphatase non-receptor type 11	PTPN11_Y279	Y_phosphatase:273-524	K274: N6-acetyllysine; K276: N6-acetyllysine; Y279: Phosphotyrosine; K280: N6-acetyllysine	Y279C; Y279S; I282V; F285L; F285S	VAR_015614 (In NS1 and LEOPARD1.)| VAR_027188 (In LEOPARD1.)| VAR_015615 (In NS1.)| VAR_015617 (In NS1.)| VAR_015616 (In NS1.)	4	1	0	0
P16615	Sarcoplasmic/endoplasmic reticulum calcium ATPase 2	ATP2A2_S186		S184: Phosphoserine; S186: Phosphoserine; K189: Ubiquitination; T191: Phosphothreonine	S186P	VAR_008614 (In DD.)	4	1	0	0
Q8IVT2	Uncharacterized protein C19orf21	C19orf21_S156		S155: Phosphoserine; S156: Phosphoserine; T157: Phosphothreonine; T160: Phosphothreonine	S156G	VAR_033754 (In dbSNP:rs3746173.)	4	1	0	0
O60716	Catenin delta-1	CTNND1_Y217		Y213: Phosphotyrosine; S214: Phosphoserine; Y217: Phosphotyrosine; Y221: Phosphotyrosine	Y217C	VAR_020929 (In dbSNP:rs11570194.)	4	1	0	0
Q8TD31	Coiled-coil alpha-helical rod protein 1	CCHCR1_S776		S775: Phosphoserine; S776: Phosphoserine; S781: Phosphoserine; S782: Phosphoserine	S776C	VAR_017772 (In allele HCR*WWCC; associated with psoriasis; dbSNP:rs1576.)	4	1	0	0
P15882	N-chimaerin	CHN1_Y143		Y143: Phosphotyrosine; Y148: Phosphotyrosine; T149: Phosphothreonine; T150: Phosphothreonine	Y143H	VAR_047942 (In DURS2; behaves as a dominant gain-of-function allele that increases CHN1 activity in vitro; appears to enhance membrane translocation and CHN1 activity by destabilizing the closed conformation of CHN1 protein in response to phorbol 12-myrist	4	1	0	0
P30556	Type-1 angiotensin II receptor	AGTR1_T336		T332: Phosphothreonine; S335: Phosphoserine; T336: Phosphothreonine; S338: Phosphoserine	T336P	VAR_011848 (In dbSNP:rs1801021.)	4	1	0	0
O15197	Ephrin type-B receptor 6	EPHB6_S170	Ephrin_lbd:33-232	S168: Phosphoserine; S169: Phosphoserine; S170: Phosphoserine; S171: Phosphoserine	S170T	VAR_042190	4	1	0	0
P02489	Alpha-crystallin A chain	CRYAA_R21		Y18: Phosphotyrosine; S20: Phosphoserine; R21: Methylation; R21: Omega-N-methylarginine; R21: Omega-N-methylated arginine	R21L	VAR_046892 (In CTRCT9; associated with macular hypoplasia and a generally hypopigmented fundus.)	4	1	0	0
O60934	Nibrin	NBN_T497		T493: Phosphothreonine; T497: Phosphothreonine; S499: Phosphoserine; K504: N6-acetyllysine	T497A	VAR_025802 (In dbSNP:rs3026268.)	4	1	0	0
P15056	Serine/threonine-protein kinase B-raf	BRAF_T599	Pkinase_Tyr:457-714	T599: Phosphothreonine; K601: Ubiquitination; S602: Phosphoserine; S605: Phosphoserine	D594G; F595L; G596R; G596V; L597R; L597V; T599R; V600D; V600E; K601E; K601Q	VAR_018624 (In NHL.)| VAR_018625 (In colon cancer and CFC syndrome.)| VAR_018626 (In a colorectal adenocarcinoma sample; somatic mutation.)| VAR_035098 (In CFC syndrome.)| VAR_018513 (In LNCR; also found in an ovarian serous carcinoma sample; somatic mutation.)| VAR_018627 (In NS7; also in a lung adenocarcinoma sample; somatic mutation; elevated kinase activity; efficiently induces cell transform…	4	1	0	0
P15056	Serine/threonine-protein kinase B-raf	BRAF_K601	Pkinase_Tyr:457-714	T599: Phosphothreonine; K601: Ubiquitination; S602: Phosphoserine; S605: Phosphoserine	F595L; G596R; G596V; L597R; L597V; T599R; V600D; V600E; K601E; K601Q	VAR_018625 (In colon cancer and CFC syndrome.)| VAR_018626 (In a colorectal adenocarcinoma sample; somatic mutation.)| VAR_035098 (In CFC syndrome.)| VAR_018513 (In LNCR; also found in an ovarian serous carcinoma sample; somatic mutation.)| VAR_018627 (In NS7; also in a lung adenocarcinoma sample; somatic mutation; elevated kinase activity; efficiently induces cell transformation.)| VAR_058628 (I…	4	1	0	0
Q32NC0	UPF0711 protein C18orf21	C18orf21_T132		S126: Phosphoserine; T130: Phosphothreonine; T132: Phosphothreonine; T139: Phosphothreonine	T132A	VAR_030903 (In dbSNP:rs2276314.)	4	1	0	0
P68133	Actin, alpha skeletal muscle	ACTA1_T79		T79: Phosphothreonine; K86: N6-acetyllysine; K86: N6-methyllysine; K86: Ubiquitination	E74K; H75L; H75R; I77L; T79A; E85K	VAR_062433 (In NEM3.)| VAR_062434 (In NEM3.)| VAR_062435 (In NEM3.)| VAR_062436 (In NEM3.)| VAR_062437 (In NEM3.)| VAR_062438 (In NEM3.)	4	1	0	0
O75496	Geminin	GMNN_T203		S200: Phosphoserine; S201: Phosphoserine; S202: Phosphoserine; T203: Phosphothreonine	T203M	VAR_053108 (In dbSNP:rs2307303.)	4	1	0	0
O75496	Geminin	GMNN_S60		T59: Phosphothreonine; S60: Phosphoserine; S63: Phosphoserine; S64: Phosphoserine	R54W; S60P	VAR_033961 (In dbSNP:rs2307306.)| VAR_053107 (In dbSNP:rs2307302.)	4	1	0	0
P35222	Catenin beta-1	CTNNB1_S45		T41: Phosphothreonine; S45: Phosphoserine; K49: N6-acetyllysine; K49: Ubiquitination	T41A; T41I; S45F; S45P	VAR_017629 (In hepatoblastoma and hepatocellular carcinoma; also in a desmoid tumor; strongly reduces phosphorylation and degradation; abolishes phosphorylation on Ser-33 and Ser-37 and enhances transactivation of target genes.)| VAR_017630 (In PTR, hepatocellular carcinoma and ovarian cancer.)| VAR_017631 (In hepatocellular carcinoma.)| VAR_017632 (In hepatocellular carcinoma.)	4	1	0	0
P35222	Catenin beta-1	CTNNB1_S37		Y30: Phosphotyrosine; S33: Phosphoserine; S37: Phosphoserine; T41: Phosphothreonine	D32A; D32G; D32Y:other; S33F; S33L; S33Y; G34E; G34R; G34V:other; I35S; S37A; S37C; S37F; S37Y; T41A; T41I	VAR_017614 (In hepatocellular carcinoma.)| VAR_017615 (In PTR and hepatocellular carcinoma.)| VAR_017616 (In PTR, hepatoblastoma and hepatocellular carcinoma; dbSNP:rs28931588.)| VAR_017617 (In PTR, MDB and hepatocellular carcinoma.)| VAR_017618 (In hepatocellular carcinoma.)| VAR_017619 (In colorectal cancer and PTR; enhances transactivation of target genes.)| VAR_017620 (In PTR.)| VAR_017621 (I…	4	1	0	0
P35222	Catenin beta-1	CTNNB1_S33		S29: Phosphoserine; Y30: Phosphotyrosine; S33: Phosphoserine; S37: Phosphoserine	D32A; D32G; D32Y:other; S33F; S33L; S33Y; G34E; G34R; G34V:other; I35S; S37A; S37C; S37F; S37Y	VAR_017614 (In hepatocellular carcinoma.)| VAR_017615 (In PTR and hepatocellular carcinoma.)| VAR_017616 (In PTR, hepatoblastoma and hepatocellular carcinoma; dbSNP:rs28931588.)| VAR_017617 (In PTR, MDB and hepatocellular carcinoma.)| VAR_017618 (In hepatocellular carcinoma.)| VAR_017619 (In colorectal cancer and PTR; enhances transactivation of target genes.)| VAR_017620 (In PTR.)| VAR_017621 (I…	4	1	0	0
Q8TD91	Melanoma-associated antigen C3	MAGEC3_S155		Y152: Phosphotyrosine; T153: Phosphothreonine; S155: Phosphoserine; S160: Phosphoserine	S155P	VAR_060069 (In dbSNP:rs11095909.)	4	1	0	0
P04049	RAF proto-oncogene serine/threonine-protein kinase	RAF1_T260		S257: Phosphoserine; T258: Phosphothreonine; S259: Phosphoserine; T260: Phosphothreonine	R256S; S257L; S259A; S259F; T260I; T260R; P261A; P261L; P261S; V263A	VAR_037807 (In NS5.)| VAR_037808 (In NS5 and LEOPARD2; shows in vitro greater kinase activity and enhanced ERK activation than wild-type.)| VAR_041037 (In an ovarian serous carcinoma sample; somatic mutation; increased ERK activation.)| VAR_037809 (In NS5.)| VAR_037810 (In hypertrophic cardiomyopathy.)| VAR_037811 (In NS5.)| VAR_037812 (In NS5; shows in vitro greater kinase activity and enhanced …	4	1	0	0
P04049	RAF proto-oncogene serine/threonine-protein kinase	RAF1_T491	Pkinase_Tyr:349-606	T491: Phosphothreonine; K493: Ubiquitination; S494: Phosphoserine; S497: Phosphoserine	D486G; D486N; T491I; T491R	VAR_037816 (In NS5.)| VAR_037817 (In NS5; has reduced or absent kinase activity.)| VAR_037818 (In NS5; has reduced or absent kinase activity.)| VAR_037819 (In NS5.)	4	1	0	0
O15446	DNA-directed RNA polymerase I subunit RPA34	CD3EAP_T282		T276: Phosphothreonine; T282: Phosphothreonine; S285: Phosphoserine; T287: Phosphothreonine	T282A	VAR_051876 (In dbSNP:rs3212989.)	4	1	0	0
P08559	Pyruvate dehydrogenase E1 component subunit alpha, somatic form, mitochondrial	PDHA1_Y243		T240: Phosphothreonine; Y242: Phosphotyrosine; Y243: Phosphotyrosine; K244: N6-acetyllysine	Y243N	VAR_021053 (In PDHAD.)	4	1	0	0
P30622	CAP-Gly domain-containing linker protein 1	CLIP1_S162		S158: Phosphoserine; S160: Phosphoserine; S162: Phosphoserine; T163: Phosphothreonine	S162P	VAR_059206 (In dbSNP:rs7963597.)	4	1	0	0
P12883	Myosin-7	MYH7_T1377		T1373: Phosphothreonine; Y1375: Phosphotyrosine; T1377: Phosphothreonine; T1383: Phosphothreonine	T1377M; A1379T; R1382W	VAR_019867 (In CMH1.)| VAR_019868 (In CMH1.)| VAR_019869 (In CMH1.)	4	1	0	0
P12883	Myosin-7	MYH7_S1519		T1513: Phosphothreonine; S1518: Phosphoserine; S1519: Phosphoserine; T1522: Phosphothreonine	T1513S; S1519C	VAR_042830 (In CMH1.)| VAR_042831	4	1	0	0
P12883	Myosin-7	MYH7_T1513		S1510: Phosphoserine; T1513: Phosphothreonine; S1518: Phosphoserine; S1519: Phosphoserine	T1513S; S1519C	VAR_042830 (In CMH1.)| VAR_042831	4	1	0	0
O75151	Lysine-specific demethylase PHF2	PHF2_S1058		S1056: Phosphoserine; S1058: Phosphoserine; S1059: Phosphoserine; T1064: Phosphothreonine	S1058L	VAR_051598 (In dbSNP:rs35236745.)	4	1	0	0
P17302	Gap junction alpha-1 protein	GJA1_S373		S368: Phosphoserine; S369: Phosphoserine; S372: Phosphoserine; S373: Phosphoserine	S373G; R376Q	VAR_059017| VAR_032925 (In HLHS1 and AVSD3; associated with Gln-362 in one individual with atrioventricular septal defect; abolishes phosphorylation by PKA and PKC.)	4	1	0	0
P17302	Gap junction alpha-1 protein	GJA1_T326		S325: Phosphoserine; T326: Phosphothreonine; S328: Phosphoserine; S330: Phosphoserine	T326A	VAR_059013	4	1	0	0
P17302	Gap junction alpha-1 protein	GJA1_S364		S364: Phosphoserine; S365: Phosphoserine; S368: Phosphoserine; S369: Phosphoserine	R362Q:pathogenic; S364P; S365N	VAR_032924 (In HLHS1 and AVSD3; associated with Gln-376 in one individual with atrioventricular septal defect; abolishes phosphorylation by PKA and PKC; dbSNP:rs2227885.)| VAR_059015 (In heart malformations; shows abnormalities in the regulation of cell-cell communication as compared with cells expressing normal GJA1.)| VAR_059016 (In heart malformations.)	4	1	0	0
P10909	Clusterin	CLU_S396		S391: Phosphoserine; T393: Phosphothreonine; S394: Phosphoserine; S396: Phosphoserine	S396L	VAR_019368 (In dbSNP:rs13494.)	4	1	0	0
P02545	Prelamin-A/C	LMNA_K97		K90: Ubiquitination; S94: Phosphoserine; K97: N6-acetyllysine; K97: Ubiquitination	L92F; K97E:untested	VAR_067257 (In CMD1A.)| VAR_039759 (In CMD1A; dbSNP:rs59065411.)	4	1	0	0
P69905	hemoglobin subunit alpha [Homo sapiens]	HBA2_K8	Globin:7-107	S4: O-Glycosylation; S4: Phosphoserine; K8: N6-acetyllysine; T9: Phosphothreonine; K12: N6-acetyllysine	V2E; L3R; A6D; A6P; D7A:other; D7G; D7N:other; D7V; D7Y; K8E:other; N10T; V11F; K12E; A13D; A14P	VAR_002719 (In Thionville; O(2) affinity down.)| VAR_002720 (In ChongQing; O(2) affinity up; dbSNP:rs36030576.)| VAR_002721 (In J-Toronto; dbSNP:rs34090856.)| VAR_002722 (In Karachi; dbSNP:rs34751764.)| VAR_002723 (In Sawara; O(2) affinity up; dbSNP:rs33986902.)| VAR_002724 (In Swan River.)| VAR_002725 (In Dunn; O(2) affinity up; dbSNP:rs33961916.)| VAR_002726 (In Ferndown; O(2) affinity up.)| VA…	4	1	0	0
P40337	Von Hippel-Lindau disease tumor suppressor	VHL_T105	VHL:58-213	T100: Phosphothreonine; T105: Phosphothreonine; S111: Phosphoserine; Y112: Phosphotyrosine	L101G; L101R; G104A; T105P; G106D; R107G; R107P; H110Y; S111C; S111N; S111R	VAR_005708 (In VHLD; type I; requires 2 nucleotide substitutions.)| VAR_005709 (In VHLD; type I.)| VAR_005710 (In cerebellar hemangioblastoma.)| VAR_005711 (In VHLD; type I.)| VAR_005712 (In lung cancer.)| VAR_034991 (In pheochromocytoma.)| VAR_005713 (In VHLD; type I.)| VAR_055087 (In dbSNP:rs17855706.)| VAR_005714 (In VHLD; type II.)| VAR_005715 (In VHLD; type I.)| VAR_005716 (In VHLD; type I.)	4	1	0	0
P10586	Receptor-type tyrosine-protein phosphatase F	PTPRF_Y450	fn3:415-500	Y450: Phosphotyrosine; Y451: Phosphotyrosine; T452: Phosphothreonine; S455: Phosphoserine	Y450C	VAR_020299 (In dbSNP:rs3748796.)	4	1	0	0
P17661	Desmin	DES_S13		S6: Phosphoserine; S12: Phosphoserine; S13: Phosphoserine; T17: Phosphothreonine	S7F; S13F	VAR_067207 (In MFM1.)| VAR_067208 (In MFM1; some patients manifest a severe cardiac phenotype with right ventricular predominance.)	4	1	0	0
O14777	RecName: Full=Kinetochore protein NDC80 homolog; AltName: Full=Highly expressed in cancer protein; A	NDC80_S66	Ndc80_HEC:49-215	K59: N6-acetyllysine; S62: Phosphoserine; S66: Phosphoserine; S69: Phosphoserine	S66A	VAR_027436 (In dbSNP:rs16943490.)	4	1	0	0
P14859	POU domain, class 2, transcription factor 1	POU2F1_S88		S81: Phosphoserine; S85: Phosphoserine; S88: Phosphoserine; S92: Phosphoserine	S88F	VAR_035816 (In a breast cancer sample; somatic mutation.)	4	1	0	0
Q8WUM4	Programmed cell death 6-interacting protein	PDCD6IP_S730		T724: Phosphothreonine; Y727: Phosphotyrosine; S729: Phosphoserine; S730: Phosphoserine	S730L	VAR_024381 (In dbSNP:rs1127732.)	4	1	0	0
Q68DN1	Uncharacterized protein C2orf16	C2orf16_S1500		T1495: Phosphothreonine; S1496: Phosphoserine; S1497: Phosphoserine; S1500: Phosphoserine	S1500F	VAR_031320 (In dbSNP:rs12618071.)	4	1	0	0
P06213	Insulin receptor	INSR_Y1361		S1354: Phosphoserine; Y1355: Phosphotyrosine; Y1361: Phosphotyrosine; T1362: Phosphothreonine	Y1361C	VAR_015933 (In dbSNP:rs13306449.)	4	1	0	0
Q04695	Keratin, type I cytoskeletal 17	KRT17_Y98		S97: Phosphoserine; Y98: Phosphotyrosine; K101: N6-acetyllysine; K101: Ubiquitination	N92D; N92H; N92S; R94C; R94H; R94P; L95P; L95Q; Y98D; L99P; V102M	VAR_003847 (In PC2.)| VAR_003848 (In SM.)| VAR_003849 (In PC2.)| VAR_010513 (In PC2 and SM.)| VAR_003850 (In SM.)| VAR_017068 (In PC2.)| VAR_017071 (In PC2.)| VAR_017070 (In PC2.)| VAR_003851 (In PC2.)| VAR_017073 (In PC2.)| VAR_017074 (In PC2.)	4	1	0	0
Q8N7Q3	Zinc finger protein 676	ZNF676_S292	zf-H2C2_2:267-292	S290: Phosphoserine; S292: Phosphoserine; S293: Phosphoserine; S294: Phosphoserine	S292W	VAR_047439 (In dbSNP:rs11671538.)	4	1	0	0
Q9BRD0	BUD13 homolog	BUD13_S388		S385: Phosphoserine; S386: Phosphoserine; S388: Phosphoserine; S391: Phosphoserine	S388C	VAR_053908 (In dbSNP:rs35004487.)	4	1	0	0
Q9NQ25	SLAM family member 7	SLAMF7_T302		K296: Ubiquitination; T302: Phosphothreonine; Y304: Phosphotyrosine; S305: Phosphoserine	T302M	VAR_049939 (In dbSNP:rs2295617.)	4	1	0	0
Q13470	Non-receptor tyrosine-protein kinase TNK1	TNK1_S546		S543: Phosphoserine; S546: Phosphoserine; S550: Phosphoserine; S553: Phosphoserine	S546C	VAR_041867 (In dbSNP:rs56093628.)	4	1	0	0
Q13470	Non-receptor tyrosine-protein kinase TNK1	TNK1_T514		S508: Phosphoserine; T514: Phosphothreonine; S518: Phosphoserine; S519: Phosphoserine	T514K	VAR_041865 (In dbSNP:rs55641092.)	4	1	0	0
P48047	ATP synthase subunit O, mitochondrial	ATP5O_K98		S91: Phosphoserine; T96: Phosphothreonine; K98: N6-acetyllysine; K98: Ubiquitination	K98R	VAR_011930 (In dbSNP:rs4842.)	4	1	0	0
Q8IV63	Inactive serine/threonine-protein kinase VRK3	VRK3_S59		S55: Phosphoserine; T58: Phosphothreonine; S59: Phosphoserine; S66: Phosphoserine	S59F	VAR_041295 (In dbSNP:rs2033262.)	4	1	0	0
Q70Z53	Protein FRA10AC1	FRA10AC1_S251		S248: Phosphoserine; S251: Phosphoserine; S252: Phosphoserine; S257: Phosphoserine	S251F	VAR_056872 (In dbSNP:rs11187583.)	4	1	0	0
P52701	DNA mismatch repair protein Msh6	MSH6_S144	PWWP:89-163	S137: Phosphoserine; T139: Phosphothreonine; S144: Phosphoserine; Y151: Phosphotyrosine	S144I:unknown	VAR_012955 (In suspected HNPCC5 and CRC; dbSNP:rs3211299.)	4	1	0	0
P52701	DNA mismatch repair protein Msh6	MSH6_S285		S279: Phosphoserine; S280: Phosphoserine; S285: Phosphoserine; S292: Phosphoserine	S285I	VAR_012957 (In CRC.)	4	1	0	0
Q9NY27	Serine/threonine-protein phosphatase 4 regulatory subunit 2	PPP4R2_S282		T276: Phosphothreonine; S280: Phosphoserine; S281: Phosphoserine; S282: Phosphoserine	S282C	VAR_034811 (In dbSNP:rs34742137.)	4	1	0	0
P46100	transcriptional regulator ATRX isoform 1 [Homo sapiens]	ATRX_S596		T591: Phosphothreonine; S594: Phosphoserine; S596: Phosphoserine; S598: Phosphoserine	S596P	VAR_016914 (In dbSNP:rs1051678.)	4	1	0	0
P51608	Methyl-CpG-binding protein 2	MECP2_S359		S355: Phosphoserine; S357: Phosphoserine; S359: Phosphoserine; S360: Phosphoserine	S359P	VAR_018215	4	1	0	0
P04637	Cellular tumor antigen p53	TP53_S15		S9: Phosphoserine; S15: Phosphoserine; T18: Phosphothreonine; S20: Phosphoserine	V10I; E11K; E11Q; S15R; Q16L; E17D	VAR_044546 (In a sporadic cancer; somatic mutation.)| VAR_044547 (In sporadic cancers; somatic mutation.)| VAR_044548 (In sporadic cancers; somatic mutation.)| VAR_044549 (In a sporadic cancer; somatic mutation.)| VAR_044550 (In a sporadic cancer; somatic mutation.)| VAR_044551 (In a sporadic cancer; somatic mutation.)	4	1	0	0
P04637	Cellular tumor antigen p53	TP53_K291		T284: Phosphothreonine; K291: Ubiquitination; K292: N6-acetyllysine; K292: Ubiquitination	E285A; E285D; E285G; E285K; E285Q; E285V; E286A; E286D; E286G; E286K; E286L; E286Q; E286V; E287A; E287D; E287G; E287K; E287V; N288D; N288K; N288S; N288T; N288Y; L289F; L289H; L289P; L289R; L289V; R290C; R290H; R290L; K291E; K291M; K291N; K291Q; K291R; K291T; K292E; K292G; K292I; K292N; K292Q; K292R; K292T; G293A; G293R; G293V; G293W; E294A; E294D; E294G; E294K; E294Q; E294V; P295H; P295L; P295R; …	VAR_045392 (In a sporadic cancer; somatic mutation.)| VAR_045393 (In sporadic cancers; somatic mutation.)| VAR_045394 (In sporadic cancers; somatic mutation.)| VAR_006023 (In sporadic cancers; somatic mutation.)| VAR_006024 (In LFS; germline mutation and in sporadic cancers; somatic mutation.)| VAR_006025 (In sporadic cancers; somatic mutation.)| VAR_006026 (In LFS; germline mutation and in spora…	4	1	0	0
P29033	Gap junction beta-2 protein	GJB2_T123		K116: N6-acetyllysine; K116: Ubiquitination; K122: Ubiquitination; T123: Phosphothreonine	D117H; T123N:probable-non-pathogenic; R127H:non-pathogenic; E129K	VAR_069519| VAR_015459 (In dbSNP:rs111033188.)| VAR_015939 (Very common polymorphism in India; dbSNP:rs111033196.)| VAR_023611 (In DFNB1A.)	4	1	0	0
O95602	DNA-directed RNA polymerase I subunit RPA1	POLR1A_K364		T357: Phosphothreonine; T359: Phosphothreonine; T360: Phosphothreonine; K364: Ubiquitination	K364E	VAR_047495 (In dbSNP:rs35239368.)	4	1	0	0
Q08493	cAMP-specific 3',5'-cyclic phosphodiesterase 4C	PDE4C_S131		S124: Phosphoserine; S126: Phosphoserine; S131: Phosphoserine; S136: Phosphoserine	S131L	VAR_050473 (In dbSNP:rs10413646.)	4	1	0	0
Q53HL2	Borealin	CDCA8_K12		K5: N6-acetyllysine; K12: Ubiquitination; T13: Phosphothreonine; S15: Phosphoserine	K12N	VAR_027063 (In dbSNP:rs17851453.)	4	1	0	0
P21817	Ryanodine receptor 1	RYR1_T4826		T4823: Phosphothreonine; T4826: Phosphothreonine; S4829: Phosphoserine; T4832: Phosphothreonine	L4824P; R4825C; T4826I	VAR_045754 (In MHS1.)| VAR_045755 (In CCD.)| VAR_045756 (In MHS1.)	4	1	0	0
P04792	Heat shock protein beta-1	HSPB1_S135		Y133: Phosphotyrosine; S135: Phosphoserine; T139: Phosphothreonine; Y142: Phosphotyrosine	S135F; R136W	VAR_018507 (In CMT2F and HMN2B.)| VAR_018508 (In CMT2F.)	4	1	0	0
O95999	B-cell lymphoma/leukemia 10	BCL10_S134		S134: Phosphoserine; S136: Phosphoserine; S138: Phosphoserine; S141: Phosphoserine	S134P	VAR_013219 (In MALT lymphoma.)	4	1	0	0
Q14515	SPARC-like protein 1	SPARCL1_T419		S414: Phosphoserine; T419: Phosphothreonine; S420: Phosphoserine; S421: Phosphoserine	T419A	VAR_056578 (In dbSNP:rs1130643.)	4	1	0	0
P06732	Creatine kinase M-type	CKM_T166	ATP-gua_Ptrans:120-367	S164: Phosphoserine; T166: Phosphothreonine; K170: N6-acetyllysine; Y173: Phosphotyrosine	T166M	VAR_049675 (In dbSNP:rs17357122.)	4	1	0	0
P51681	C-C chemokine receptor type 5	CCR5_Y339		S336: Phosphoserine; S337: Phosphoserine; Y339: Phosphotyrosine; S342: Phosphoserine	E333G; A335V:non-pathogenic; Y339F; E345G	VAR_003502 (In THCCR5-2.)| VAR_003503 (In MWCCR5-1567, MWCCR5-1568, ZWCCR5-14 and ZWCCR5-112; dbSNP:rs1800944.)| VAR_003504 (In TZCCR5-181A and MWCCR5-107; dbSNP:rs1800945.)| VAR_003505 (In UGCCR5-145C.)	4	1	0	0
P68871	Hemoglobin subunit beta	HBB_S45	Globin:8-112	T39: Phosphothreonine; S45: Phosphoserine; S50: O-Glycosylation; S50: Phosphoserine; T51: Phosphothreonine	T39N; Q40E; Q40K:pathogenic; Q40R; F42Y; F43L; F43S; E44Q; S45C; F46S; G47E; D48A; D48G; D48Y; L49P; S50F; T51K	VAR_002926 (In Hinwil; O(2) affinity up.)| VAR_002927 (In Vaasa; unstable; dbSNP:rs76728603.)| VAR_002928 (In Alabama; dbSNP:rs76728603.)| VAR_002929 (In Tianshui.)| VAR_002930 (In Mequon.)| VAR_002931 (In Louisville; unstable.)| VAR_035239 (In Hammersmith.)| VAR_002932 (In Hoshida/Chaya.)| VAR_002933 (In Mississippi.)| VAR_002934 (In Cheverly; unstable.)| VAR_002935 (In K-Ibadan.)| VAR_002936 (I…	4	1	0	0
P68871	Hemoglobin subunit beta	HBB_K66	Globin:8-112	K60: N6-acetyllysine; K62: N6-acetyllysine; K66: N6-acetyllysine; S73: O-Glycosylation; S73: Phosphoserine	K60E; V61A; K62E; K62M; K62N; A63D; A63P; H64Y; K66M; K66N; K66Q; K67T; V68A; V68D; V68G:other; V68M; L69H; L69P; G70D; G70R; G70S; A71D; F72S	VAR_002950 (In I-High Wycombe.)| VAR_002951 (In Collingwood; unstable.)| VAR_002952 (In N-Seatlle.)| VAR_002953 (In Bologna; O(2) affinity down.)| VAR_002954 (In Hikari.)| VAR_002955 (In J-Europa.)| VAR_002956 (In Duarte; unstable.)| VAR_002957 (In M-Saskatoon; O(2) affinity up.)| VAR_002958 (In J-Antakya.)| VAR_002959 (In J-Sicilia.)| VAR_002960 (In J-Cairo.)| VAR_002961 (In Chico; O(2) affinity…	4	1	0	0
Q86YZ3	Hornerin	HRNR_Y517		S510: Phosphoserine; S516: Phosphoserine; Y517: Phosphotyrosine; S524: Phosphoserine	Y517C	VAR_061056 (In dbSNP:rs41266134.)	4	1	0	0
Q8WZ42	Titin	TTN_T19762	fn3:19727-19812	Y19760: Phosphotyrosine; T19762: Phosphothreonine; S19763: Phosphoserine; Y19764: Phosphotyrosine	T19762I	VAR_040202	4	1	0	0
P54296	Myomesin-2	MYOM2_S601		S594: Phosphoserine; S597: Phosphoserine; T600: Phosphothreonine; S601: Phosphoserine	S601Y	VAR_033617 (In dbSNP:rs36089594.)	4	1	0	0
P12882	Myosin-1	MYH1_S1306		T1300: Phosphothreonine; S1303: Phosphoserine; S1306: Phosphoserine; T1313: Phosphothreonine	S1306L	VAR_036003 (In a breast cancer sample; somatic mutation.)	4	1	0	0
P02533	Keratin, type I cytoskeletal 14	KRT14_Y129		S128: Phosphoserine; Y129: Phosphotyrosine; K132: N6-acetyllysine; K132: Ubiquitination	N123K:untested; N123S:pathogenic; R125C:pathogenic; R125G; R125H:pathogenic; R125S; Y129D:untested; L130P:untested; V133A; V133L:untested; R134P:untested	VAR_023720 (In DM-EBS; dbSNP:rs3826549.)| VAR_010443 (In DM-EBS; dbSNP:rs60171927.)| VAR_003837 (In DM-EBS; dbSNP:rs60399023.)| VAR_023721 (In DM-EBS.)| VAR_003838 (In DM-EBS; dbSNP:rs58330629.)| VAR_010444 (In DM-EBS.)| VAR_010445 (In DM-EBS; dbSNP:rs60470268.)| VAR_023722 (In DM-EBS; dbSNP:rs57522245.)| VAR_033496 (In dbSNP:rs642601.)| VAR_023723 (In WC-EBS and K-EBS; dbSNP:rs61027685.)| VAR_03…	4	1	0	0
Q9H792	Pseudopodium-enriched atypical kinase 1	PEAK1_S1035		S1033: Phosphoserine; S1035: Phosphoserine; S1036: Phosphoserine; S1038: Phosphoserine	S1035F	VAR_041823 (In a metastatic melanoma sample; somatic mutation.)	4	1	0	0
P05783	Keratin, type I cytoskeletal 18	KRT18_H128		S127: Phosphoserine; Y129: Phosphotyrosine; K131: N6-acetyllysine; K131: Ubiquitination	H128L:pathogenic	VAR_003852 (In CIRRH; interfers with the ability to form normal filaments; dbSNP:rs57758506.)	4	0	1	0
P13645	Keratin, type I cytoskeletal 10	KRT10_L161		S159: Phosphoserine; Y160: Phosphotyrosine; K163: N6-acetyllysine; K163: Ubiquitination	R156C; R156H:pathogenic; R156P; R156S:pathogenic; Y160D:pathogenic; Y160N; Y160S:untested; L161S:pathogenic	VAR_003828 (In EHK.)| VAR_003827 (In EHK; dbSNP:rs58075662.)| VAR_003829 (In EHK.)| VAR_003830 (In EHK; dbSNP:rs58852768.)| VAR_003831 (In EHK; severe phenotype; dbSNP:rs58414354.)| VAR_010508 (In EHK; severe phenotype.)| VAR_010509 (In EHK; severe phenotype; dbSNP:rs58735429.)| VAR_003832 (In EHK; dbSNP:rs60118264.)	4	0	1	0
P13645	Keratin, type I cytoskeletal 10	KRT10_R156		S159: Phosphoserine; Y160: Phosphotyrosine; K163: N6-acetyllysine; K163: Ubiquitination	M150R:pathogenic; M150T; N154H:pathogenic; R156C; R156H:pathogenic; R156P; R156S:pathogenic; Y160D:pathogenic; Y160N; Y160S:untested; L161S:pathogenic	VAR_010506 (In EHK; dbSNP:rs58901407.)| VAR_010507 (In a patient with epidermal nevi hyperkeratotic type due to genetic mosaicism.)| VAR_003826 (In EHK; dbSNP:rs57784225.)| VAR_003828 (In EHK.)| VAR_003827 (In EHK; dbSNP:rs58075662.)| VAR_003829 (In EHK.)| VAR_003830 (In EHK; dbSNP:rs58852768.)| VAR_003831 (In EHK; severe phenotype; dbSNP:rs58414354.)| VAR_010508 (In EHK; severe phenotype.)| VAR_…	4	0	1	0
Q99456	Keratin, type I cytoskeletal 12	KRT12_R135		S138: Phosphoserine; Y139: Phosphotyrosine; K142: N6-acetyllysine; K142: Ubiquitination	M129T:pathogenic; Q130P:untested; R135G:pathogenic; R135I; R135S:untested; R135T:pathogenic; A137P:untested; L140R:pathogenic	VAR_013126 (In MECD; dbSNP:rs28936695.)| VAR_013127 (In MECD; dbSNP:rs58864803.)| VAR_008526 (In MECD; dbSNP:rs58410481.)| VAR_008525 (In MECD.)| VAR_031394 (In MECD; dbSNP:rs61282718.)| VAR_003834 (In MECD; dbSNP:rs57218384.)| VAR_031395 (In MECD; dbSNP:rs58038639.)| VAR_008527 (In MECD; dbSNP:rs58918655.)	4	0	1	0
Q99456	Keratin, type I cytoskeletal 12	KRT12_V143		S138: Phosphoserine; Y139: Phosphotyrosine; K142: N6-acetyllysine; K142: Ubiquitination	A137P:untested; L140R:pathogenic; V143L:pathogenic	VAR_031395 (In MECD; dbSNP:rs58038639.)| VAR_008527 (In MECD; dbSNP:rs58918655.)| VAR_003835 (In MECD; dbSNP:rs58343600.)	4	0	1	0
Q99456	Keratin, type I cytoskeletal 12	KRT12_L140		S138: Phosphoserine; Y139: Phosphotyrosine; K142: N6-acetyllysine; K142: Ubiquitination	R135G:pathogenic; R135I; R135S:untested; R135T:pathogenic; A137P:untested; L140R:pathogenic; V143L:pathogenic	VAR_008526 (In MECD; dbSNP:rs58410481.)| VAR_008525 (In MECD.)| VAR_031394 (In MECD; dbSNP:rs61282718.)| VAR_003834 (In MECD; dbSNP:rs57218384.)| VAR_031395 (In MECD; dbSNP:rs58038639.)| VAR_008527 (In MECD; dbSNP:rs58918655.)| VAR_003835 (In MECD; dbSNP:rs58343600.)	4	0	1	0
P53985	Monocarboxylate transporter 1	SLC16A1_G472		T466: Phosphothreonine; S467: Phosphoserine; K473: Ubiquitination; K479: Ubiquitination	G472R:pathogenic	VAR_010435 (In SDLT; dbSNP:rs72552271.)	4	0	1	0
P13647	Keratin, type II cytoskeletal 5	KRT5_L175		K173: Ubiquitination; K178: N6-acetyllysine; K178: Sumoylation; K178: Ubiquitination; S181: Phosphoserine	R169P:untested; E170K:pathogenic; K173N:pathogenic; L175F:pathogenic; N176S:untested; N177S:untested; F179S:untested; S181P:pathogenic	VAR_027723 (In DM-EBS; dbSNP:rs60720877.)| VAR_026537 (In K-EBS; dbSNP:rs59115483.)| VAR_010455 (In K-EBS; dbSNP:rs58163069.)| VAR_010456 (In DM-EBS; dbSNP:rs57890479.)| VAR_010457 (In DM-EBS; dbSNP:rs59092197.)| VAR_026538 (In WC-EBS; dbSNP:rs61495052.)| VAR_010458 (In DM-EBS; dbSNP:rs57781042.)| VAR_010459 (In DM-EBS; with laryngeal involvement; dbSNP:rs60715293.)	4	0	1	0
P13647	Keratin, type II cytoskeletal 5	KRT5_P25		T19: Phosphothreonine; S21: Phosphoserine; T24: Phosphothreonine; S31: Phosphoserine	P25L:pathogenic	VAR_010453 (In MP-EBS; dbSNP:rs57499817.)	4	0	1	0
P02730	Band 3 anion transport protein	SLC4A1_E40		T39: Phosphothreonine; T42: Phosphothreonine; T44: Phosphothreonine; Y46: Phosphotyrosine	D38A; E40K:pathogenic; D45E	VAR_014612 (In dbSNP:rs5035.)| VAR_000798 (In hemolytic anemia; Montefiore; dbSNP:rs45562031.)| VAR_036693 (In dbSNP:rs34700496.)	4	0	1	0
P17302	Gap junction alpha-1 protein	GJA1_R362		S364: Phosphoserine; S365: Phosphoserine; S368: Phosphoserine; S369: Phosphoserine	R362Q:pathogenic; S364P; S365N	VAR_032924 (In HLHS1 and AVSD3; associated with Gln-376 in one individual with atrioventricular septal defect; abolishes phosphorylation by PKA and PKC; dbSNP:rs2227885.)| VAR_059015 (In heart malformations; shows abnormalities in the regulation of cell-cell communication as compared with cells expressing normal GJA1.)| VAR_059016 (In heart malformations.)	4	0	1	0
P17661	Desmin	DES_A337		S330: Phosphoserine; Y331: Phosphotyrosine; T332: Phosphothreonine; K339: N6-acetyllysine	A337P:pathogenic; L338R; N342D	VAR_007900 (In MFM1; mild adult-onset; unable to form a functional filamentous network; dbSNP:rs59962885.)| VAR_067209 (In MFM1; results in the formation of a filamentous network disrupted by multiple breaks and clumps or large aggregates.)| VAR_042453 (In MFM1; unable to form a filamentous network; abolishes binding to MTM1.)	4	0	1	0
P35908	Keratin, type II cytoskeletal 2 epidermal	KRT2_N186		K183: Ubiquitination; K188: N6-acetyllysine; K188: Sumoylation; K188: Ubiquitination; S191: Phosphoserine	Q181P; I182N:untested; N186D; N186K:pathogenic; N186Y:pathogenic	VAR_003865 (In IBS.)| VAR_010514 (In IBS; dbSNP:rs61622714.)| VAR_010515 (In IBS.)| VAR_017829 (In IBS; dbSNP:rs61726457.)| VAR_009185 (In IBS; dbSNP:rs61726454.)	4	0	1	0
Q13148	TAR DNA-binding protein 43	TARDBP_N390		S387: Phosphoserine; S389: Phosphoserine; S393: Phosphoserine; S395: Phosphoserine	N390D:pathogenic; N390S:pathogenic; S393L:pathogenic	VAR_045668 (In ALS10; dbSNP:rs80356741.)| VAR_045669 (In ALS10; dbSNP:rs80356742.)| VAR_058619 (In ALS10; dbSNP:rs80356743.)	4	0	1	0
O43707	Alpha-actinin-4	ACTN4_T259	CH:166-269	Y260: Phosphotyrosine; S262: Phosphoserine; S263: Phosphoserine; Y265: Phosphotyrosine	K255E:pathogenic; T259I:pathogenic; S262P:pathogenic	VAR_010378 (In FSGS1; dbSNP:rs28939374.)| VAR_010379 (In FSGS1; dbSNP:rs28939375.)| VAR_010380 (In FSGS1; dbSNP:rs28939376.)	4	0	1	0
P02533	Keratin, type I cytoskeletal 14	KRT14_R125		S128: Phosphoserine; Y129: Phosphotyrosine; K132: N6-acetyllysine; K132: Ubiquitination	M119I:pathogenic; M119T:pathogenic; M119V:untested; Q120R:untested; L122F:untested; N123K:untested; N123S:pathogenic; R125C:pathogenic; R125G; R125H:pathogenic; R125S; Y129D:untested; L130P:untested	VAR_010439 (In WC-EBS at heterozygosity; more severe phenotype is associated with homozygosity; dbSNP:rs57358989.)| VAR_010440 (In DM-EBS; dbSNP:rs28928893.)| VAR_023719 (In K-EBS and WC-EBS; dbSNP:rs61263401.)| VAR_010441 (In DM-EBS; dbSNP:rs60993843.)| VAR_010442 (In DM-EBS and K-EBS; dbSNP:rs59110575.)| VAR_023720 (In DM-EBS; dbSNP:rs3826549.)| VAR_010443 (In DM-EBS; dbSNP:rs60171927.)| VAR_00…	4	0	1	0
P08779	Keratin, type I cytoskeletal 16	KRT16_R127		S130: Phosphoserine; Y131: Phosphotyrosine; K134: N6-acetyllysine; K134: Ubiquitination	M121T:pathogenic; Q122P:pathogenic; L124R:pathogenic; N125S:pathogenic; R127C:pathogenic; R127P:pathogenic; L128Q:pathogenic; L132P:pathogenic	VAR_017065 (In PC1; dbSNP:rs28928894.)| VAR_012855 (In PC1; dbSNP:rs59349773.)| VAR_013837 (In PC1; dbSNP:rs58293603.)| VAR_009183 (In FNEPPK; dbSNP:rs60723330.)| VAR_009184 (In FNEPPK; dbSNP:rs59856285.)| VAR_012856 (In PC1; dbSNP:rs57424749.)| VAR_017066 (In PC1; dbSNP:rs28928895.)| VAR_003846 (In PC1; dbSNP:rs60944949.)	4	0	1	0
P08779	Keratin, type I cytoskeletal 16	KRT16_L132		S130: Phosphoserine; Y131: Phosphotyrosine; K134: N6-acetyllysine; K134: Ubiquitination	R127C:pathogenic; R127P:pathogenic; L128Q:pathogenic; L132P:pathogenic	VAR_009184 (In FNEPPK; dbSNP:rs59856285.)| VAR_012856 (In PC1; dbSNP:rs57424749.)| VAR_017066 (In PC1; dbSNP:rs28928895.)| VAR_003846 (In PC1; dbSNP:rs60944949.)	4	0	1	0
P08779	Keratin, type I cytoskeletal 16	KRT16_L128		S130: Phosphoserine; Y131: Phosphotyrosine; K134: N6-acetyllysine; K134: Ubiquitination	Q122P:pathogenic; L124R:pathogenic; N125S:pathogenic; R127C:pathogenic; R127P:pathogenic; L128Q:pathogenic; L132P:pathogenic	VAR_012855 (In PC1; dbSNP:rs59349773.)| VAR_013837 (In PC1; dbSNP:rs58293603.)| VAR_009183 (In FNEPPK; dbSNP:rs60723330.)| VAR_009184 (In FNEPPK; dbSNP:rs59856285.)| VAR_012856 (In PC1; dbSNP:rs57424749.)| VAR_017066 (In PC1; dbSNP:rs28928895.)| VAR_003846 (In PC1; dbSNP:rs60944949.)	4	0	1	0
P20930	Filaggrin	FLG_Q3512		S3510: Phosphoserine; T3511: Phosphothreonine; S3515: Phosphoserine; S3516: Phosphoserine	Q3512R	VAR_048480 (In dbSNP:rs12407748.)	4	0	0	0
Q13835	Plakophilin-1	PKP1_R116		S118: Phosphoserine; S119: Phosphoserine; Y120: Phosphotyrosine; S121: Phosphoserine	R116H	VAR_033526 (In dbSNP:rs34626929.)	4	0	0	0
P02768	Serum albumin	ALB_E382	Serum_albumin:220-394	K375: N6-acetyllysine; T376: Phosphothreonine; Y377: Phosphotyrosine; T379: Phosphothreonine	E378K; E382K; K383N	VAR_000525 (In Hiroshima-1.)| VAR_000526 (In Coari I/Porto Alegre.)| VAR_013016 (In Trieste.)	4	0	0	0
P02768	Serum albumin	ALB_Q220	Serum_albumin:220-394	K214: N6-acetyllysine; S217: Phosphoserine; K219: N6-acetyllysine; K223: N6-acetyllysine	A215T; A215V; Q220L	VAR_014291 (In dbSNP:rs3210154.)| VAR_014292 (In dbSNP:rs3204504.)| VAR_014293 (In dbSNP:rs3210163.)	4	0	0	0
P02768	Serum albumin	ALB_K560	Serum_albumin:412-592	K558: Methylation; K558: N6-acetyllysine; K562: N6-acetyllysine; T564: Phosphothreonine; K565: N6-acetyllysine	V557M; K560E; K565E	VAR_013018 (In Maddaloni; dbSNP:rs78284052.)| VAR_000538 (In Castel di Sangro.)| VAR_000539 (In Maku.)	4	0	0	0
P02768	Serum albumin	ALB_V557	Serum_albumin:412-592	T551: Phosphothreonine; K558: Methylation; K558: N6-acetyllysine; K562: N6-acetyllysine; T564: Phosphothreonine	V557M; K560E	VAR_013018 (In Maddaloni; dbSNP:rs78284052.)| VAR_000538 (In Castel di Sangro.)	4	0	0	0
P02768	Serum albumin	ALB_E378	Serum_albumin:220-394	K375: N6-acetyllysine; T376: Phosphothreonine; Y377: Phosphotyrosine; T379: Phosphothreonine	E378K; E382K; K383N	VAR_000525 (In Hiroshima-1.)| VAR_000526 (In Coari I/Porto Alegre.)| VAR_013016 (In Trieste.)	4	0	0	0
P41180	Extracellular calcium-sensing receptor	CASR_R898		S892: Phosphoserine; S895: Phosphoserine; S899: Phosphoserine; S900: Phosphoserine	R898Q	VAR_060208 (In EIG8.)	4	0	0	0
P62805	Histone H4	HIST4H4_E64	Histone:25-94	K60: Methylation; K60: N6,N6-dimethyllysine; K60: N6-acetyllysine; K60: Trimethylation; K60: Ubiquitination	E64Q	VAR_036206 (In a breast cancer sample; somatic mutation.)	4	0	0	0
P16520	Guanine nucleotide-binding protein G(I)/G(S)/G(T) subunit beta-3	GNB3_V81		K78: N6-acetyllysine; Y85: Phosphotyrosine; T86: Phosphothreonine; T87: Phosphothreonine	D76N; V81M	VAR_014756 (In dbSNP:rs2234756.)| VAR_049269 (In dbSNP:rs45616032.)	4	0	0	0
P49790	Nuclear pore complex protein Nup153	NUP153_I248		S242: Phosphoserine; S247: Phosphoserine; T251: Phosphothreonine; S252: Phosphoserine	I248V	VAR_046555 (In dbSNP:rs2228375.)	4	0	0	0
Q08170	Serine/arginine-rich splicing factor 4	SRSF4_Q438		S431: Phosphoserine; T436: Phosphothreonine; T440: Phosphothreonine; S442: Phosphoserine	Q438E	VAR_052233 (In dbSNP:rs1049928.)	4	0	0	0
Q16512	Serine/threonine-protein kinase N1	PKN1_L555		T557: Phosphothreonine; S559: Phosphoserine; S561: Phosphoserine; S562: Phosphoserine	L555I	VAR_042341 (In dbSNP:rs34309238.)	4	0	0	0
Q14004	Cyclin-dependent kinase 13	CDK13_L403		S397: Phosphoserine; Y399: Phosphotyrosine; S400: Phosphoserine; S409: Phosphoserine	L403F	VAR_022382 (In dbSNP:rs3735137.)	4	0	0	0
Q9UNE0	Tumor necrosis factor receptor superfamily member EDAR	EDAR_R358		S357: Phosphoserine; S361: Phosphoserine; T363: Phosphothreonine; Y364: Phosphotyrosine	R358Q	VAR_064831 (In ECTD10B.)	4	0	0	0
P60174	Triosephosphate isomerase	TPI1_V192	TIM:44-282	K186: Ubiquitination; K193: N6-acetyllysine; K193: Ubiquitination; K197: Ubiquitination	V192M	VAR_007538 (In TPI deficiency; dbSNP:rs188138723.)	4	0	0	0
P60174	Triosephosphate isomerase	TPI1_F278	TIM:44-282	K275: N6-acetyllysine; K275: Ubiquitination; K285: N6-acetyllysine; K285: Ubiquitination	F278L	VAR_007541 (In TPI deficiency; Hungary; thermolabile.)	4	0	0	0
P14618	Pyruvate kinase isozymes M1/M2	PKM_G204		K206: N6-acetyllysine; K206: Ubiquitination; K207: N6-acetyllysine; K207: Ubiquitination	G204V	VAR_033067 (In dbSNP:rs17853396.)	4	0	0	0
Q8IUG5	Unconventional myosin-XVIIIb	MYO18B_W389		K392: N6-acetyllysine; K392: Ubiquitination; K394: N6-acetyllysine; K394: Ubiquitination	W389C	VAR_015865 (In a lung adenocarcinoma sample; somatic mutation.)	4	0	0	0
P15259	Phosphoglycerate mutase 2	PGAM2_G97	His_Phos_1:5-193	Y92: Phosphotyrosine; T96: Phosphothreonine; K100: N6-acetyllysine; K100: Ubiquitination	G97D	VAR_013103 (In GSD10.)	4	0	0	0
Q14241	Transcription elongation factor B polypeptide 3	TCEB3_T145		Y138: Phosphotyrosine; T141: Phosphothreonine; S147: Phosphoserine; S151: Phosphoserine	T145M	VAR_020104 (In dbSNP:rs2235541.)	4	0	0	0
P11413	Glucose-6-phosphate 1-dehydrogenase	G6PD_P396	G6PD_C:212-506	Y401: Phosphotyrosine; T402: Phosphothreonine; K403: N6-acetyllysine; K403: Ubiquitination	R393H; V394L; P396L; E398K	VAR_002499 (In Nashville/Anaheim; class I.)| VAR_002500 (In CNSHA; Alhambra; class I.)| VAR_002501 (In Bari; class I.)| VAR_002502 (In Puerto Limon; class I.)	4	0	0	0
P11413	Glucose-6-phosphate 1-dehydrogenase	G6PD_E398	G6PD_C:212-506	Y401: Phosphotyrosine; T402: Phosphothreonine; K403: N6-acetyllysine; K403: Ubiquitination	R393H; V394L; P396L; E398K	VAR_002499 (In Nashville/Anaheim; class I.)| VAR_002500 (In CNSHA; Alhambra; class I.)| VAR_002501 (In Bari; class I.)| VAR_002502 (In Puerto Limon; class I.)	4	0	0	0
Q8NE63	Homeodomain-interacting protein kinase 4	HIPK4_A386		T381: Phosphothreonine; T390: Phosphothreonine; Y392: Phosphotyrosine; Y393: Phosphotyrosine	T381M; A386T	VAR_040556 (In dbSNP:rs55760165.)| VAR_040557 (In dbSNP:rs56365273.)	4	0	0	0
Q9Y3S2	Zinc finger protein 330	ZNF330_L298		S291: Phosphoserine; T293: Phosphothreonine; S295: Phosphoserine; S296: Phosphoserine	L298M	VAR_051501 (In dbSNP:rs34631212.)	4	0	0	0
Q13043	Serine/threonine-protein kinase 4	STK4_P416		S410: Phosphoserine; S414: Phosphoserine; S422: Phosphoserine; S423: Phosphoserine	P416L	VAR_041126 (In dbSNP:rs33963346.)	4	0	0	0
O43818	U3 small nucleolar RNA-interacting protein 2	RRP9_R8		S2: Phosphoserine; R10: Methylation; K12: N6-acetyllysine; K12: Ubiquitination; S15: Phosphoserine	R8G	VAR_035887 (In a breast cancer sample; somatic mutation.)	4	0	0	0
P69891	Hemoglobin subunit gamma-1	HBG1_I76	Globin:8-112	K77: N6-acetyllysine; K77: Ubiquitination; K83: N6-acetyllysine; K83: Ubiquitination	G73R; D74H; D74N; I76T:other; D80N; D81N; D81Y	VAR_003158 (In Iwata.)| VAR_003160 (In Xin-su.)| VAR_003159 (In Forest Park; associated with T-76.)| VAR_003161 (In Sardinia/Forest Park; associated with N-74; dbSNP:rs1061234.)| VAR_003163 (In Dammam.)| VAR_003165 (In Yamaguchi.)| VAR_003164 (In Victoria jubilee.)	4	0	0	0
P69891	Hemoglobin subunit gamma-1	HBG1_D81	Globin:8-112	K77: N6-acetyllysine; K77: Ubiquitination; K83: N6-acetyllysine; K83: Ubiquitination	I76T:other; D80N; D81N; D81Y	VAR_003161 (In Sardinia/Forest Park; associated with N-74; dbSNP:rs1061234.)| VAR_003163 (In Dammam.)| VAR_003165 (In Yamaguchi.)| VAR_003164 (In Victoria jubilee.)	4	0	0	0
P69891	Hemoglobin subunit gamma-1	HBG1_D80	Globin:8-112	K77: N6-acetyllysine; K77: Ubiquitination; K83: N6-acetyllysine; K83: Ubiquitination	D74H; D74N; I76T:other; D80N; D81N; D81Y	VAR_003160 (In Xin-su.)| VAR_003159 (In Forest Park; associated with T-76.)| VAR_003161 (In Sardinia/Forest Park; associated with N-74; dbSNP:rs1061234.)| VAR_003163 (In Dammam.)| VAR_003165 (In Yamaguchi.)| VAR_003164 (In Victoria jubilee.)	4	0	0	0
P69892	Hemoglobin subunit gamma-2	HBG2_M56	Globin:8-112	K60: N6-acetyllysine; K60: Ubiquitination; K62: N6-acetyllysine; K62: Ubiquitination	M56R; K60E; K60Q	VAR_003150 (In Kingston.)| VAR_003151 (In Emirates.)| VAR_003152 (In Sacromonte.)	4	0	0	0
P69892	Hemoglobin subunit gamma-2	HBG2_I76	Globin:8-112	K77: N6-acetyllysine; K77: Ubiquitination; K83: N6-acetyllysine; K83: Ubiquitination	G73R; I76T:other; I76V; H78R; D81N	VAR_020650 (In Minoo.)| VAR_020651 (In LesVos/Waynesboro/Charlotte; dbSNP:rs1061234.)| VAR_030498 (In Coigneres.)| VAR_003162 (In Kennestone.)| VAR_020652 (In Marietta.)	4	0	0	0
P69892	Hemoglobin subunit gamma-2	HBG2_H78	Globin:8-112	K77: N6-acetyllysine; K77: Ubiquitination; K83: N6-acetyllysine; K83: Ubiquitination	G73R; I76T:other; I76V; H78R; D81N	VAR_020650 (In Minoo.)| VAR_020651 (In LesVos/Waynesboro/Charlotte; dbSNP:rs1061234.)| VAR_030498 (In Coigneres.)| VAR_003162 (In Kennestone.)| VAR_020652 (In Marietta.)	4	0	0	0
P69892	Hemoglobin subunit gamma-2	HBG2_D81	Globin:8-112	K77: N6-acetyllysine; K77: Ubiquitination; K83: N6-acetyllysine; K83: Ubiquitination	I76T:other; I76V; H78R; D81N	VAR_020651 (In LesVos/Waynesboro/Charlotte; dbSNP:rs1061234.)| VAR_030498 (In Coigneres.)| VAR_003162 (In Kennestone.)| VAR_020652 (In Marietta.)	4	0	0	0
P18846	Cyclic AMP-dependent transcription factor ATF-1	ATF1_P191		S186: Phosphoserine; T188: Phosphothreonine; S189: O-Glycosylation; T197: Phosphothreonine; S198: Phosphoserine	P191A	VAR_024382 (In dbSNP:rs2230674.)	4	0	0	0
P05204	Non-histone chromosomal protein HMG-17	HMGN2_E7		K3: N6-acetyllysine; K5: N6-acetyllysine; K11: N6-acetyllysine; K14: N6-acetyllysine	E7K	VAR_003716 (In variant H17.)	4	0	0	0
P11388	DNA topoisomerase 2-alpha	TOP2A_G1386		S1387: Phosphoserine; S1391: Phosphoserine; S1392: Phosphoserine; S1393: Phosphoserine	G1386D	VAR_052594 (In dbSNP:rs34300454.)	4	0	0	0
Q9UBC3	DNA (cytosine-5)-methyltransferase 3B	DNMT3B_R54		S51: Phosphoserine; S52: Phosphoserine; S53: Phosphoserine; S56: Phosphoserine	R54P	VAR_033885 (In dbSNP:rs17123590.)	4	0	0	0
P10412	Histone H1.4	HIST1H1E_K152		T146: Phosphothreonine; K148: Methylation; K148: N6-acetyllysine; K148: Ubiquitination; K159: Methylation; K159: Ubiquitination	K152R	VAR_049307 (In dbSNP:rs2298090.)	4	0	0	0
Q86UE8	Serine/threonine-protein kinase tousled-like 2	TLK2_A108		S103: Phosphoserine; S110: Phosphoserine; S111: Phosphoserine; S115: Phosphoserine	A108G; R109L	VAR_041219| VAR_041220	4	0	0	0
Q86UE8	Serine/threonine-protein kinase tousled-like 2	TLK2_R109		S103: Phosphoserine; S110: Phosphoserine; S111: Phosphoserine; S115: Phosphoserine	A108G; R109L	VAR_041219| VAR_041220	4	0	0	0
P51812	Ribosomal protein S6 kinase alpha-3	RPS6KA3_G75	Pkinase:68-327	K72: Ubiquitination; S78: Phosphoserine; K81: N6-acetyllysine; K81: Ubiquitination	G75V	VAR_006189 (In CLS.)	4	0	0	0
Q562F6	Shugoshin-like 2	SGOL2_H1143		S1138: Phosphoserine; S1140: Phosphoserine; S1144: Phosphoserine; S1150: Phosphoserine	H1143R	VAR_057181 (In dbSNP:rs16833776.)	4	0	0	0
A1L390	RecName: Full=Pleckstrin homology domain-containing family G member 3; Short=PH domain-containing fa	PLEKHG3_R1036		S1034: Phosphoserine; S1037: Phosphoserine; S1040: Phosphoserine; T1042: Phosphothreonine	R1036W	VAR_035330 (In dbSNP:rs229649.)	4	0	0	0
P36507	Dual specificity mitogen-activated protein kinase kinase 2	MAP2K2_F57		K51: Ubiquitination; T59: Phosphothreonine; K61: Ubiquitination; K63: Ubiquitination	F57C	VAR_035095 (In CFC syndrome.)	4	0	0	0
P07814	Bifunctional glutamate/proline--tRNA ligase	EPRS_P893		S886: Phosphoserine; T888: Phosphothreonine; S891: Phosphoserine; T898: Phosphothreonine	P893H	VAR_037291 (In dbSNP:rs5030751.)	4	0	0	0
P63261	Actin, cytoplasmic 2	ACTG1_P243		K238: Ubiquitination; S239: Phosphoserine; Y240: Phosphotyrosine; T249: Phosphothreonine	E241K:pathogenic; P243L	VAR_067826 (In DFNA20; dbSNP:rs267606631.)| VAR_055482 (In dbSNP:rs11546899.)	4	0	0	0
P63261	Actin, cytoplasmic 2	ACTG1_P332		K326: N6-acetyllysine; K326: Ubiquitination; K328: N6-acetyllysine; K328: Ubiquitination	P332A	VAR_032438 (In DFNA20.)	4	0	0	0
O75251	NADH dehydrogenase [ubiquinone] iron-sulfur protein 7, mitochondrial	NDUFS7_V122		S117: Phosphoserine; T125: Phosphothreonine; T127: Phosphothreonine; K129: Ubiquitination	V122M	VAR_008848 (In MT-C1D.)	4	0	0	0
P15121	Aldose reductase	AKR1B1_K90	Aldo_ket_red:15-294	Y83: Phosphotyrosine; K86: N6-acetyllysine; K86: Ubiquitination; K95: N6-acetyllysine	K90E	VAR_048213 (In dbSNP:rs2229542.)	4	0	0	0
Q07157	Tight junction protein ZO-1	TJP1_P930		S926: Phosphoserine; S927: Phosphoserine; Y931: Phosphotyrosine; S933: Phosphoserine	P930L	VAR_025155 (In dbSNP:rs45529137.)	4	0	0	0
Q9BVC5	Ashwin	C2orf49_G185		T178: Phosphothreonine; S182: Phosphoserine; S184: Phosphoserine; S189: Phosphoserine	G185D	VAR_029759 (In dbSNP:rs28930676.)	4	0	0	0
Q13191	E3 ubiquitin-protein ligase CBL-B	CBLB_N883		T882: Phosphothreonine; T885: Phosphothreonine; S886: Phosphoserine; Y889: Phosphotyrosine	N883D	VAR_039241 (In dbSNP:rs35835913.)	4	0	0	0
P15311	Ezrin	EZR_L532		T533: Phosphothreonine; S535: Phosphoserine; S536: Phosphoserine; S539: Phosphoserine	L532V	VAR_015112	4	0	0	0
P06400	Retinoblastoma-associated protein	RB1_N803	Rb_C:768-927	Y805: Phosphotyrosine; S807: Phosphoserine; K810: N6-methyllysine; K810: Ubiquitination	N803K	VAR_005588 (In RB.)	4	0	0	0
P52333	Tyrosine-protein kinase JAK3	JAK3_P12		S5: Phosphoserine; T8: Phosphothreonine; S15: Phosphoserine; S17: Phosphoserine	P12L	VAR_041722 (In dbSNP:rs56061056.)	4	0	0	0
Q15047	Histone-lysine N-methyltransferase SETDB1	SETDB1_P506		S501: Phosphoserine; S504: Phosphoserine; S505: Phosphoserine; T507: Phosphothreonine	P506S	VAR_031281 (In dbSNP:rs17852587.)	4	0	0	0
P08581	Hepatocyte growth factor receptor	MET_D1228	Pkinase_Tyr:1078-1337	Y1230: Phosphotyrosine; K1232: Ubiquitination; Y1234: Phosphotyrosine; Y1235: Phosphotyrosine	D1228H; D1228N; Y1230C; Y1230D; Y1230H	VAR_006291 (In RCCP; somatic mutation.)| VAR_006290 (In RCCP; germline mutation.)| VAR_006292 (In RCCP; germline mutation.)| VAR_032491 (In RCCP; constitutive autophosphorylation; causes malignant transformation in cell lines.)| VAR_006293 (In RCCP; somatic mutation.)	4	0	0	0
P08581	Hepatocyte growth factor receptor	MET_V1188	Pkinase_Tyr:1078-1337	K1190: N6-acetyllysine; K1190: Ubiquitination; K1193: Ubiquitination; Y1194: Phosphotyrosine	V1188L	VAR_006287 (In RCCP; germline mutation.)	4	0	0	0
P08581	Hepatocyte growth factor receptor	MET_L1195	Pkinase_Tyr:1078-1337	K1190: N6-acetyllysine; K1190: Ubiquitination; K1193: Ubiquitination; Y1194: Phosphotyrosine	L1195V	VAR_006288 (In RCCP; somatic mutation.)	4	0	0	0
P25705	ATP synthase subunit alpha, mitochondrial	ATP5A1_I223		T219: Phosphothreonine; T225: Phosphothreonine; K230: N6-acetyllysine; K230: Ubiquitination	I223V	VAR_048370 (In dbSNP:rs2228436.)	4	0	0	0
Q9BVA1	Tubulin beta-2B chain	TUBB2B_C201	Tubulin:3-224	T196: Phosphothreonine; T199: Phosphothreonine; Y200: Phosphotyrosine; Y208: Phosphotyrosine	C201S	VAR_063390 (In dbSNP:rs1054331.)	4	0	0	0
Q9NTJ3	Structural maintenance of chromosomes protein 4	SMC4_N356		K349: N6-acetyllysine; K354: N6-acetyllysine; S355: Phosphoserine; K363: N6-acetyllysine	N356S	VAR_052440 (In dbSNP:rs33999879.)	4	0	0	0
P00491	Purine nucleoside phosphorylase	PNP_A174	PNP_UDP_1:26-280	T169: Phosphothreonine; S176: Phosphoserine; T177: Phosphothreonine; K179: Ubiquitination	A174P	VAR_002246 (In PNPD.)	4	0	0	0
Q6P0Q8	Microtubule-associated serine/threonine-protein kinase 2	MAST2_K275	DUF1908:201-476	T274: Phosphothreonine; S278: Phosphoserine; T279: Phosphothreonine; S281: Phosphoserine	K275E	VAR_040772 (In an ovarian mucinous carcinoma sample; somatic mutation.)	4	0	0	0
Q14161	ARF GTPase-activating protein GIT2	GIT2_N387		S381: Phosphoserine; S384: Phosphoserine; Y392: Phosphotyrosine; S394: Phosphoserine	N387S	VAR_024368 (In dbSNP:rs925368.)	4	0	0	0
Q16836	Hydroxyacyl-coenzyme A dehydrogenase, mitochondrial	HADH_L86	3HCDH_N:29-214	K80: N6-acetyllysine; K81: N6-acetyllysine; K87: N6-acetyllysine; K87: Ubiquitination	L86P	VAR_026764 (In dbSNP:rs4956145.)	4	0	0	0
Q96M32	Adenylate kinase 7	AK7_N389	AAA_17:369-683	K385: N6-acetyllysine; Y390: Phosphotyrosine; Y391: Phosphotyrosine; K392: N6-acetyllysine	N389K	VAR_057950 (In dbSNP:rs2369679.)	4	0	0	0
P99999	Cytochrome c	CYCS_G42	Cytochrom_C:4-103	K40: Ubiquitination; Y47: Phosphotyrosine; S48: Phosphoserine; Y49: Phosphotyrosine	G42S	VAR_044450 (In THC4; increases the pro-apoptotic function by triggering caspase activation more efficiently than wild-type; does not affect the redox function.)	4	0	0	0
P04629	High affinity nerve growth factor receptor	NTRK1_D674	Pkinase_Tyr:510-781	S672: Phosphoserine; Y676: Phosphotyrosine; Y680: Phosphotyrosine; Y681: Phosphotyrosine	D674Y	VAR_009632 (In CIPA; unknown pathological significance; might impair the function of the enzyme without compromising autophosphorylation.)	4	0	0	0
O75362	Zinc finger protein 217	ZNF217_D323		S321: Phosphoserine; T322: Phosphothreonine; S327: Phosphoserine; S329: Phosphoserine	D323N	VAR_035572 (In a colorectal cancer sample; somatic mutation.)	4	0	0	0
P48426	Phosphatidylinositol 5-phosphate 4-kinase type-2 alpha	PIP4K2A_L7		A2: N-acetylalanine; T3: Phosphothreonine; S9: Phosphoserine; S10: Phosphoserine; S14: Phosphoserine	L7I	VAR_059764 (In dbSNP:rs11813789.)	4	0	0	0
P09493	Tropomyosin alpha-1 chain	TPM1_E54		K48: N6-acetyllysine; T53: Phosphothreonine; Y60: Phosphotyrosine; S61: Phosphoserine	E54K	VAR_043987 (In CMD1Y.)	4	0	0	0
P52732	Kinesin-like protein KIF11	KIF11_R234	Kinesin:24-359	Y231: Phosphotyrosine; S232: Phosphoserine; S233: Phosphoserine; S240: Phosphoserine	R234C; S235C	VAR_067830 (In MCLMR.)| VAR_067831 (In MCLMR.)	4	0	0	0
P52732	Kinesin-like protein KIF11	KIF11_S235	Kinesin:24-359	Y231: Phosphotyrosine; S232: Phosphoserine; S233: Phosphoserine; S240: Phosphoserine	R234C; S235C	VAR_067830 (In MCLMR.)| VAR_067831 (In MCLMR.)	4	0	0	0
Q99456	Keratin, type I cytoskeletal 12	KRT12_A137		S138: Phosphoserine; Y139: Phosphotyrosine; K142: N6-acetyllysine; K142: Ubiquitination	R135G:pathogenic; R135I; R135S:untested; R135T:pathogenic; A137P:untested; L140R:pathogenic; V143L:pathogenic	VAR_008526 (In MECD; dbSNP:rs58410481.)| VAR_008525 (In MECD.)| VAR_031394 (In MECD; dbSNP:rs61282718.)| VAR_003834 (In MECD; dbSNP:rs57218384.)| VAR_031395 (In MECD; dbSNP:rs58038639.)| VAR_008527 (In MECD; dbSNP:rs58918655.)| VAR_003835 (In MECD; dbSNP:rs58343600.)	4	0	0	0
Q9NYZ3	G2 and S phase-expressed protein 1	GTSE1_W506		S501: Phosphoserine; S504: Phosphoserine; S509: Phosphoserine; T513: Phosphothreonine	W506R	VAR_024154 (In dbSNP:rs140054.)	4	0	0	0
Q9NYZ3	G2 and S phase-expressed protein 1	GTSE1_D463		S457: Phosphoserine; S461: Phosphoserine; S464: Phosphoserine; T466: Phosphothreonine	D463E	VAR_032820 (In dbSNP:rs6008684.)	4	0	0	0
Q06124	Tyrosine-protein phosphatase non-receptor type 11	PTPN11_G60	SH2:6-81	T59: Phosphothreonine; Y62: Phosphotyrosine; Y63: Phosphotyrosine; Y66: Phosphotyrosine	N58K; T59A; G60A; G60V; D61G; D61N; D61V; D61Y; Y62D; Y63C	VAR_027184 (In NS1.)| VAR_066060 (In NS1.)| VAR_015602 (In NS1.)| VAR_015990 (In myelodysplastic syndrome.)| VAR_015603 (In NS1.)| VAR_015604 (In NS1.)| VAR_015991 (In JMML; also in myelodysplastic syndrome.)| VAR_015992 (In JMML.)| VAR_015605 (In NS1; also in Noonan patients manifesting juvenile myelomonocytic leukemia.)| VAR_015606 (In NS1.)	4	0	0	0
Q06124	Tyrosine-protein phosphatase non-receptor type 11	PTPN11_D61	SH2:6-81	T59: Phosphothreonine; Y62: Phosphotyrosine; Y63: Phosphotyrosine; Y66: Phosphotyrosine	N58K; T59A; G60A; G60V; D61G; D61N; D61V; D61Y; Y62D; Y63C	VAR_027184 (In NS1.)| VAR_066060 (In NS1.)| VAR_015602 (In NS1.)| VAR_015990 (In myelodysplastic syndrome.)| VAR_015603 (In NS1.)| VAR_015604 (In NS1.)| VAR_015991 (In JMML; also in myelodysplastic syndrome.)| VAR_015992 (In JMML.)| VAR_015605 (In NS1; also in Noonan patients manifesting juvenile myelomonocytic leukemia.)| VAR_015606 (In NS1.)	4	0	0	0
Q06124	Tyrosine-protein phosphatase non-receptor type 11	PTPN11_L564		T557: Phosphothreonine; S562: Phosphoserine; T568: Phosphothreonine; T570: Phosphothreonine	L564F	VAR_027197 (In NS1.)	4	0	0	0
P78362	SRSF protein kinase 2	SRPK2_T426		S423: Phosphoserine; Y425: Phosphotyrosine; Y427: Phosphotyrosine; Y431: Phosphotyrosine	T426P	VAR_041116 (In dbSNP:rs55743527.)	4	0	0	0
P06733	Alpha-enolase	ENO1_P325	Enolase_C:142-432	K326: N6-acetyllysine; K326: Ubiquitination; K330: N6-acetyllysine; K330: Ubiquitination	P325Q	VAR_048936 (In dbSNP:rs11544514.)	4	0	0	0
P03372	Estrogen receptor	ESR1_H6		T2: Phosphothreonine; T4: Phosphothreonine; T7: Phosphothreonine; S10: O-Glycosylation; S10: Phosphoserine	H6Y	VAR_033028 (In a breast cancer sample; somatic mutation; dbSNP:rs139960913.)	4	0	0	0
Q5JSZ5	Protein PRRC2B	PRRC2B_M417		S416: Phosphoserine; S418: Phosphoserine; S419: Phosphoserine; S422: Phosphoserine	M417V	VAR_057735 (In dbSNP:rs34553878.)	4	0	0	0
P48200	Iron-responsive element-binding protein 2	IREB2_V159		K152: Ubiquitination; K155: N6-acetyllysine; S157: Phosphoserine; K160: N6-acetyllysine	V159L	VAR_058409 (In dbSNP:rs2958720.)	4	0	0	0
Q29980	MHC class I polypeptide-related sequence B	MICB_D105	MHC_I:24-201	T99: Phosphothreonine; T101: Phosphothreonine; K104: Ubiquitination; S112: Phosphoserine	D105G	VAR_044073 (In allele MICB*012; dbSNP:rs45502297.)	4	0	0	0
P51587	Breast cancer type 2 susceptibility protein	BRCA2_A75		S70: Phosphoserine; Y71: Phosphotyrosine; S76: Phosphoserine; T77: Phosphothreonine	A75P:non-pathogenic; F81L	VAR_005087 (In ovarian cancer and renal cancer; unknown pathological significance; dbSNP:rs28897701.)| VAR_005088 (In BC.)	4	0	0	1
P51587	Breast cancer type 2 susceptibility protein	BRCA2_P201		T203: Phosphothreonine; S205: Phosphoserine; S206: Phosphoserine; T207: Phosphothreonine	P201R	VAR_005089 (In BC.)	4	0	0	0
Q14739	Lamin-B receptor	LBR_P119		K116: Ubiquitination; T118: Phosphothreonine; K123: N6-acetyllysine; K123: Ubiquitination	P119L	VAR_017841 (In PHA.)	4	0	0	0
Q03393	6-pyruvoyl tetrahydrobiopterin synthase	PTS_L26	PTPS:13-145	S19: Phosphoserine; S21: Phosphoserine; S23: Phosphoserine; K29: Ubiquitination	R25G; R25Q; L26F	VAR_006817 (In HPABH4A; severe form.)| VAR_006818 (In HPABH4A; abolishes activity; no effect on phosphorylation by PKG.)| VAR_058265 (In HPABH4A.)	4	0	0	0
Q03393	6-pyruvoyl tetrahydrobiopterin synthase	PTS_R25	PTPS:13-145	S19: Phosphoserine; S21: Phosphoserine; S23: Phosphoserine; K29: Ubiquitination	R25G; R25Q; L26F	VAR_006817 (In HPABH4A; severe form.)| VAR_006818 (In HPABH4A; abolishes activity; no effect on phosphorylation by PKG.)| VAR_058265 (In HPABH4A.)	4	0	0	0
P53985	Monocarboxylate transporter 1	SLC16A1_D490		S483: Phosphoserine; K487: Ubiquitination; T489: Phosphothreonine; K494: Methylation; K494: Ubiquitination	D490E	VAR_010436 (In dbSNP:rs1049434.)	4	0	0	0
Q8N4C8	Misshapen-like kinase 1	MINK1_V771		S772: Phosphoserine; S773: Phosphoserine; S777: Phosphoserine; S778: Phosphoserine	V771A; P775L	VAR_046058 (In dbSNP:rs11556634.)| VAR_046059 (In dbSNP:rs11556635.)	4	0	0	0
P41181	Aquaporin-2	AQP2_P262		S256: Phosphoserine; S261: Phosphoserine; S264: Phosphoserine; T269: Phosphothreonine	E258K; P262L	VAR_015254 (In ANDI; retained in the Golgi compartment.)| VAR_015255 (In ANDI; mutant protein folds properly and is functional but is retained in intracellular vesicles and does not localize to the ER; upon coexpression with wild-type AQP2 mutant protein interacts with wild-type AQP2 and the resulting heterotetra	4	0	0	0
P13647	Keratin, type II cytoskeletal 5	KRT5_N176		K173: Ubiquitination; K178: N6-acetyllysine; K178: Sumoylation; K178: Ubiquitination; S181: Phosphoserine	E170K:pathogenic; K173N:pathogenic; L175F:pathogenic; N176S:untested; N177S:untested; F179S:untested; S181P:pathogenic	VAR_026537 (In K-EBS; dbSNP:rs59115483.)| VAR_010455 (In K-EBS; dbSNP:rs58163069.)| VAR_010456 (In DM-EBS; dbSNP:rs57890479.)| VAR_010457 (In DM-EBS; dbSNP:rs59092197.)| VAR_026538 (In WC-EBS; dbSNP:rs61495052.)| VAR_010458 (In DM-EBS; dbSNP:rs57781042.)| VAR_010459 (In DM-EBS; with laryngeal involvement; dbSNP:rs60715293.)	4	0	0	0
P13647	Keratin, type II cytoskeletal 5	KRT5_N177		K173: Ubiquitination; K178: N6-acetyllysine; K178: Sumoylation; K178: Ubiquitination; S181: Phosphoserine	K173N:pathogenic; L175F:pathogenic; N176S:untested; N177S:untested; F179S:untested; S181P:pathogenic	VAR_010455 (In K-EBS; dbSNP:rs58163069.)| VAR_010456 (In DM-EBS; dbSNP:rs57890479.)| VAR_010457 (In DM-EBS; dbSNP:rs59092197.)| VAR_026538 (In WC-EBS; dbSNP:rs61495052.)| VAR_010458 (In DM-EBS; dbSNP:rs57781042.)| VAR_010459 (In DM-EBS; with laryngeal involvement; dbSNP:rs60715293.)	4	0	0	0
P07947	Tyrosine-protein kinase Yes	YES1_I198	SH2:158-240	K191: Ubiquitination; Y194: Phosphotyrosine; S195: Phosphoserine; S197: Phosphoserine	I198V	VAR_041879 (In dbSNP:rs34580680.)	4	0	0	0
P36405	ADP-ribosylation factor-like protein 3	ARL3_L34	Arf:3-177	T31: Phosphothreonine; T32: Phosphothreonine; K35: Ubiquitination; S39: Phosphoserine	L34M	VAR_014869 (In dbSNP:rs1141895.)	4	0	0	0
P08727	Keratin, type I cytoskeletal 19	KRT19_A60		S55: Phosphoserine; S58: Phosphoserine; Y61: Phosphotyrosine; Y65: Phosphotyrosine	A60G:untested	VAR_014629 (In dbSNP:rs4602.)	4	0	0	0
Q86VM9	Zinc finger CCCH domain-containing protein 18	ZC3H18_A368		Y367: Phosphotyrosine; Y371: Phosphotyrosine; Y372: Phosphotyrosine; Y374: Phosphotyrosine	A368T	VAR_037188 (In dbSNP:rs34808360.)	4	0	0	0
P46734	Dual specificity mitogen-activated protein kinase kinase 3	MAP2K3_L215	Pkinase:64-325	S212: Phosphoserine; Y214: Phosphotyrosine; S218: Phosphoserine; T222: Phosphothreonine	L215V	VAR_014209 (In colon cancer.)	4	0	0	0
Q6YHU6	Thyroid adenoma-associated protein	THADA_V699		S696: Phosphoserine; S697: Phosphoserine; Y701: Phosphotyrosine; K702: Ubiquitination	V699I	VAR_054071 (In dbSNP:rs17031056.)	4	0	0	0
P52895	Aldo-keto reductase family 1 member C2	AKR1C2_I79	Aldo_ket_red:18-301	K75: N6-acetyllysine; K75: Ubiquitination; Y81: Phosphotyrosine; T82: Phosphothreonine	I79V	VAR_066632 (In SRXY8; partially impaired activity.)	4	0	0	0
Q92973	Transportin-1	TNPO1_D34		S30: Phosphoserine; S32: Phosphoserine; T35: Phosphothreonine; T36: Phosphothreonine	D34E	VAR_014455 (In dbSNP:rs25661.)	4	0	0	0
P15056	Serine/threonine-protein kinase B-raf	BRAF_V600	Pkinase_Tyr:457-714	T599: Phosphothreonine; K601: Ubiquitination; S602: Phosphoserine; S605: Phosphoserine	D594G; F595L; G596R; G596V; L597R; L597V; T599R; V600D; V600E; K601E; K601Q	VAR_018624 (In NHL.)| VAR_018625 (In colon cancer and CFC syndrome.)| VAR_018626 (In a colorectal adenocarcinoma sample; somatic mutation.)| VAR_035098 (In CFC syndrome.)| VAR_018513 (In LNCR; also found in an ovarian serous carcinoma sample; somatic mutation.)| VAR_018627 (In NS7; also in a lung adenocarcinoma sample; somatic mutation; elevated kinase activity; efficiently induces cell transform…	4	0	0	0
P55017	Solute carrier family 12 member 3	SLC12A3_E68		T66: Phosphothreonine; Y70: Phosphotyrosine; S73: Phosphoserine; T74: Phosphothreonine	D62N; E68K; H69N	VAR_039476 (In GS.)| VAR_039477 (In GS.)| VAR_039478 (In GS.)	4	0	0	0
P55017	Solute carrier family 12 member 3	SLC12A3_H69		T66: Phosphothreonine; Y70: Phosphotyrosine; S73: Phosphoserine; T74: Phosphothreonine	E68K; H69N	VAR_039477 (In GS.)| VAR_039478 (In GS.)	4	0	0	0
P42685	Tyrosine-protein kinase FRK	FRK_I100	SH3_1:48-102	S93: Phosphoserine; Y99: Phosphotyrosine; S102: Phosphoserine; Y104: Phosphotyrosine	I100V	VAR_041702 (In dbSNP:rs34704018.)	4	0	0	0
O75792	Ribonuclease H2 subunit A	RNASEH2A_L202		K198: Ubiquitination; T204: Phosphothreonine; Y206: Phosphotyrosine; S208: Phosphoserine	L202S	VAR_024617 (In dbSNP:rs7247284.)	4	0	0	0
O14828	RecName: Full=Secretory carrier-associated membrane protein 3; Short=Secretory carrier membrane prot	SCAMP3_L38		S32: Phosphoserine; Y35: Phosphotyrosine; T37: Phosphothreonine; Y41: Phosphotyrosine	L38R	VAR_011885 (In dbSNP:rs760073.)	4	0	0	0
P63313	Thymosin beta-10	TMSB10_M7		A2: N-acetylalanine; K4: N6-acetyllysine; K4: Trimethylation; K4: Ubiquitination; S12: Phosphoserine	M7R	VAR_052304 (In dbSNP:rs1804515.)	4	0	0	0
Q06187	Tyrosine-protein kinase BTK	BTK_T184		S179: Phosphoserine; S180: Phosphoserine; K183: N6-acetyllysine; T191: Phosphothreonine	T184P; P190K	VAR_008304 (In XLA.)| VAR_041677 (In a lung large cell carcinoma sample; somatic mutation; requires 2 nucleotide substitutions.)	4	0	0	0
Q06187	Tyrosine-protein kinase BTK	BTK_F559	Pkinase_Tyr:402-651	T552: Phosphothreonine; S553: Phosphoserine; K558: Ubiquitination; S564: Phosphoserine	F559S; R562P:pathogenic; R562W; W563L	VAR_008325 (In XLA.)| VAR_006259 (In XLA; dbSNP:rs28935176.)| VAR_006260 (In XLA.)| VAR_008326 (In XLA.)	4	0	0	0
Q9NSB2	Keratin, type II cuticular Hb4	KRT84_R184		S178: Phosphoserine; K182: N6-acetyllysine; K182: Ubiquitination; K191: Ubiquitination	R184Q	VAR_018122 (In dbSNP:rs1613931.)	4	0	0	0
P40123	Adenylyl cyclase-associated protein 2	CAP2_Y316		S309: Phosphoserine; T311: Phosphothreonine; S312: Phosphoserine; K314: N6-acetyllysine	T311A; Y316C	VAR_033717 (In dbSNP:rs34620829.)| VAR_033718 (In dbSNP:rs34206659.)	4	0	0	0
P68133	Actin, alpha skeletal muscle	ACTA1_P334		K328: N6-acetyllysine; K328: Ubiquitination; K330: N6-acetyllysine; K330: Ubiquitination	P334S; E336A; K338E; K338I	VAR_032919 (In CFTD.)| VAR_062473 (In NEM3.)| VAR_062474 (In NEM3.)| VAR_062475 (In NEM3.)	4	0	0	0
P68133	Actin, alpha skeletal muscle	ACTA1_E243		S236: Phosphoserine; K240: Ubiquitination; S241: Phosphoserine; Y242: Phosphotyrosine	E243K; Q248K; Q248R	VAR_062463 (In NEM3.)| VAR_062464 (In NEM3.)| VAR_062465 (In NEM3.)	4	0	0	0
P68133	Actin, alpha skeletal muscle	ACTA1_I77		K70: Methylation; K70: N6-acetyllysine; K70: Ubiquitination; Y71: Phosphotyrosine; T79: Phosphothreonine	E74K; H75L; H75R; I77L; T79A	VAR_062433 (In NEM3.)| VAR_062434 (In NEM3.)| VAR_062435 (In NEM3.)| VAR_062436 (In NEM3.)| VAR_062437 (In NEM3.)	4	0	0	0
O75496	Geminin	GMNN_L48		S45: Phosphoserine; S49: Phosphoserine; K50: N6-acetyllysine; K50: Ubiquitination	L48F; R54W	VAR_033960 (In dbSNP:rs2307307.)| VAR_033961 (In dbSNP:rs2307306.)	4	0	0	0
P35222	Catenin beta-1	CTNNB1_D32		S29: Phosphoserine; Y30: Phosphotyrosine; S33: Phosphoserine; S37: Phosphoserine	D32A; D32G; D32Y:other; S33F; S33L; S33Y; G34E; G34R; G34V:other; I35S; S37A; S37C; S37F; S37Y	VAR_017614 (In hepatocellular carcinoma.)| VAR_017615 (In PTR and hepatocellular carcinoma.)| VAR_017616 (In PTR, hepatoblastoma and hepatocellular carcinoma; dbSNP:rs28931588.)| VAR_017617 (In PTR, MDB and hepatocellular carcinoma.)| VAR_017618 (In hepatocellular carcinoma.)| VAR_017619 (In colorectal cancer and PTR; enhances transactivation of target genes.)| VAR_017620 (In PTR.)| VAR_017621 (I…	4	0	0	0
P31641	Sodium- and chloride-dependent taurine transporter	SLC6A6_I17		K15: Ubiquitination; K19: Ubiquitination; S21: Phosphoserine; K24: Ubiquitination	I17M; L18V	VAR_011767 (In dbSNP:rs1042350.)| VAR_011768 (In dbSNP:rs1042351.)	4	0	0	0
Q9P032	NADH dehydrogenase [ubiquinone] 1 alpha subcomplex assembly factor 4	NDUFAF4_L65		K60: Ubiquitination; K66: Ubiquitination; Y69: Phosphotyrosine; S72: Phosphoserine	L65P	VAR_044329 (In MT-C1D.)	4	0	0	0
Q12872	Splicing factor, suppressor of white-apricot homolog	SFSWAP_A887		S886: Phosphoserine; S889: Phosphoserine; S891: Phosphoserine; S893: Phosphoserine	A887E	VAR_057250 (In dbSNP:rs34729193.)	4	0	0	0
P28715	DNA repair protein complementing XP-G cells	ERCC5_C529		T523: Phosphothreonine; S526: Phosphoserine; T530: Phosphothreonine; S534: Phosphoserine	C529S	VAR_020433 (In dbSNP:rs2227869.)	4	0	0	0
Q6Q759	Sperm-associated antigen 17	SPAG17_E158		K156: N6-acetyllysine; K159: N6-acetyllysine; K161: N6-acetyllysine; K163: N6-acetyllysine	E158V	VAR_042864 (In dbSNP:rs17185492.)	4	0	0	0
P04049	RAF proto-oncogene serine/threonine-protein kinase	RAF1_Q335		S338: Phosphoserine; S339: Phosphoserine; Y340: Phosphotyrosine; Y341: Phosphotyrosine	Q335H	VAR_041038 (In a lung adenocarcinoma sample; somatic mutation.)	4	0	0	0
P04049	RAF proto-oncogene serine/threonine-protein kinase	RAF1_P308		S301: Phosphoserine; T303: Phosphothreonine; S306: Phosphoserine; T310: Phosphothreonine	P308L	VAR_018840 (In dbSNP:rs5746220.)	4	0	0	0
P43246	DNA mismatch repair protein Msh2	MSH2_S554	MutS_III:305-610	K550: N6-acetyllysine; K555: N6-acetyllysine; K555: Ubiquitination; T557: Phosphothreonine	T552P; S554R	VAR_043768 (In HNPCC1.)| VAR_012942 (In HNPCC1; uncertain pathological significance.)	4	0	0	0
P43246	DNA mismatch repair protein Msh2	MSH2_T552	MutS_III:305-610	K550: N6-acetyllysine; K555: N6-acetyllysine; K555: Ubiquitination; T557: Phosphothreonine	T552P; S554R	VAR_043768 (In HNPCC1.)| VAR_012942 (In HNPCC1; uncertain pathological significance.)	4	0	0	0
Q15392	Delta(24)-sterol reductase	DHCR24_K306		Y299: Phosphotyrosine; Y300: Phosphotyrosine; K301: Ubiquitination; K313: Ubiquitination	K306N	VAR_012734 (In DESMOS.)	4	0	0	0
P04003	C4b-binding protein alpha chain	C4BPA_W473	Sushi:426-480	S469: Phosphoserine; Y470: Phosphotyrosine; S471: Phosphoserine; S474: Phosphoserine	W473L	VAR_012038 (In dbSNP:rs1801341.)	4	0	0	0
Q9UJQ4	Sal-like protein 4	SALL4_H888	zf-H2C2_2:884-909	S881: Phosphoserine; S883: Phosphoserine; T891: Phosphothreonine; T893: Phosphothreonine	H888R	VAR_033054 (In DRRS.)	4	0	0	0
P38646	Stress-70 protein, mitochondrial	HSPA9_R127		T120: Phosphothreonine; K121: N6-acetyllysine; K121: Ubiquitination; Y128: Phosphotyrosine	R127G	VAR_049622 (In dbSNP:rs35091799.)	4	0	0	0
P00966	Argininosuccinate synthase	ASS1_R127		K121: Ubiquitination; S131: Phosphoserine; C132: S-nitrosocysteine; Y133: Phosphotyrosine; S134: Phosphoserine	D124N; R127Q; R127W	VAR_058340 (In CTLN1.)| VAR_058341 (In CTLN1.)| VAR_058342 (In CTLN1; severe clinical course.)	4	0	0	0
P00966	Argininosuccinate synthase	ASS1_R86		Y83: Phosphotyrosine; Y87: Phosphotyrosine; T91: Phosphothreonine; S92: Phosphoserine	R86C; R86H	VAR_000683 (In CTLN1.)| VAR_015892 (In CTLN1.)	4	0	0	0
P00387	NADH-cytochrome b5 reductase 3	CYB5R3_A179	NAD_binding_1:177-285	K173: Ubiquitination; S174: Phosphoserine; T182: Phosphothreonine; T185: Phosphothreonine	A179V	VAR_010752 (In METHB-CYB5R3; type 1; dbSNP:rs201232518.)	4	0	0	0
P08559	Pyruvate dehydrogenase E1 component subunit alpha, somatic form, mitochondrial	PDHA1_R302		S295: Phosphoserine; S300: Phosphoserine; Y301: Phosphotyrosine; T303: Phosphothreonine	R302C; R302H	VAR_004962 (In PDHAD; loss of activity; common mutation.)| VAR_004963 (In PDHAD.)	4	0	0	0
Q8IYG6	Leucine-rich repeat-containing protein 56	LRRC56_R467		S461: Phosphoserine; S463: Phosphoserine; S464: Phosphoserine; S465: Phosphoserine	R467Q	VAR_061678 (In dbSNP:rs12793222.)	4	0	0	0
Q9BRU9	rRNA-processing protein UTP23 homolog	UTP23_P215		T217: Phosphothreonine; S219: Phosphoserine; S220: Phosphoserine; S222: Phosphoserine	P215L	VAR_032033 (In dbSNP:rs16888728.)	4	0	0	0
Q7Z745	Maestro heat-like repeat-containing protein family member 2B	MROH2B_V496		S491: Phosphoserine; T492: Phosphothreonine; S497: Phosphoserine; T498: Phosphothreonine	V496I	VAR_042987 (In dbSNP:rs325864.)	4	0	0	0
P39905	Glial cell line-derived neurotrophic factor	GDNF_D150	TGF_beta:115-211	S146: Phosphoserine; S148: Phosphoserine; T155: Phosphothreonine; Y156: Phosphotyrosine	D150N:other; T154S	VAR_009496 (In HSCR3; unknown pathological significance; dbSNP:rs76466003.)| VAR_009497 (In HSCR3; sporadic form.)	4	0	0	0
Q15154	pericentriolar material 1 protein [Homo sapiens]	PCM1_G871		S866: Phosphoserine; S869: Phosphoserine; S872: Phosphoserine; T877: Phosphothreonine	G871V	VAR_030168 (In dbSNP:rs7009117.)	4	0	0	0
Q8N6H7	ADP-ribosylation factor GTPase-activating protein 2	ARFGAP2_R339		S334: Phosphoserine; S337: Phosphoserine; S338: Phosphoserine; S340: Phosphoserine	R339H	VAR_048322 (In dbSNP:rs34662994.)	4	0	0	0
P12883	Myosin-7	MYH7_A1379		T1373: Phosphothreonine; Y1375: Phosphotyrosine; T1377: Phosphothreonine; T1383: Phosphothreonine	T1377M; A1379T; R1382W	VAR_019867 (In CMH1.)| VAR_019868 (In CMH1.)| VAR_019869 (In CMH1.)	4	0	0	0
Q96RT1	Protein LAP2	ERBB2IP_K914		S913: Phosphoserine; S915: Phosphoserine; T917: Phosphothreonine; Y920: Phosphotyrosine	K914R	VAR_046673 (In dbSNP:rs34521887.)	4	0	0	0
O75155	Cullin-associated NEDD8-dissociated protein 2	CAND2_A1225		S1224: Phosphoserine; S1226: Phosphoserine; S1229: Phosphoserine; T1230: Phosphothreonine	A1225T	VAR_055030 (In dbSNP:rs12629133.)	4	0	0	0
P62158	calmodulin [Homo sapiens]	CALM3_M73	EF_hand_5:8-73	K76: N6-acetyllysine; K76: Ubiquitination; K78: Ubiquitination; T80: Phosphothreonine	M73T	VAR_048585 (In dbSNP:rs41389749.)	4	0	0	0
P62158	calmodulin [Homo sapiens]	CALM3_N98	EF_hand_5:85-146	K95: N6-acetyllysine; K95: Ubiquitination; Y100: Phosphotyrosine; S102: Phosphoserine	N98S	VAR_069223 (In CPVT4; the mutant has significantly reduced Ca(2+) affinity compared to wild-type; calmodulin-RYR2 interaction is defective at low intracellular Ca(2+) concentrations and restored at moderate to high Ca(2+) concentrations.)	4	0	0	0
Q6UUV7	CREB-regulated transcription coactivator 3	CRTC3_L346		S344: Phosphoserine; S345: Phosphoserine; T352: Phosphothreonine; S353: Phosphoserine	L346S	VAR_038759	4	0	0	0
P02545	Prelamin-A/C	LMNA_F206		T199: Phosphothreonine; K201: Sumoylation; K201: Ubiquitination; K208: Ubiquitination; S212: Phosphoserine	E203G; E203K:pathogenic; F206L	VAR_009978 (In CMD1A; interacts with itself and with wild-type LMNA and LMNB1; no decrease in the stability compared with wild-type; decreased sumoylation; aberrant localization with decreased nuclear rim staining and formation of intranuclear foci; associ| VAR_039767 (In CMD1A; Decreased sumoylation; aberrant localization with decreased nuclear rim staining and formation of intranuclear foci; as…	4	0	0	0
P02545	Prelamin-A/C	LMNA_G465	LTD:429-548	S458: Phosphoserine; S463: Phosphoserine; K470: N6-acetyllysine; K470: Ubiquitination	D461Y; G465D; W467R; I469T; R471C:pathogenic	VAR_064973 (In EDMD2.)| VAR_009989 (In FPLD2.)| VAR_064974 (In EDMD2.)| VAR_009990 (In EDMD2.)| VAR_017662 (In HGPS; dbSNP:rs28928902.)	4	0	0	0
P02545	Prelamin-A/C	LMNA_L92		K90: Ubiquitination; S94: Phosphoserine; K97: N6-acetyllysine; K97: Ubiquitination	R89L:unknown; L92F; K97E:untested	VAR_039758 (In CMD1A; dbSNP:rs59040894.)| VAR_067257 (In CMD1A.)| VAR_039759 (In CMD1A; dbSNP:rs59065411.)	4	0	0	0
P02545	Prelamin-A/C	LMNA_L271		K265: Ubiquitination; K270: N6-acetyllysine; K270: Ubiquitination; S277: Phosphoserine	Y267C; S268P; L271P	VAR_039774 (In EDMD2.)| VAR_064965 (In EDMD2.)| VAR_064966 (In EDMD2.)	4	0	0	0
P02545	Prelamin-A/C	LMNA_R455	LTD:429-548	K450: N6-acetyllysine; K450: Ubiquitination; K457: Ubiquitination; S458: Phosphoserine	G449D; R453P; R453W; L454P; R455P; N456D; N456I; N456K; D461Y	VAR_064971 (In EDMD2.)| VAR_063592 (In MDCL.)| VAR_009988 (In EDMD2; interacts with itself and with wild-type LMNA and LMNB1; no decrease in the stability compared with wild-type.)| VAR_064972 (In EDMD2.)| VAR_063593 (In MDCL.)| VAR_063594 (In MDCL.)| VAR_039781 (In EDMD2; mis-localized in the nucleus; does not alter nuclear size or shape.)| VAR_039782 (In EDMD2.)| VAR_064973 (In EDMD2.)	4	0	0	0
P02545	Prelamin-A/C	LMNA_R453	LTD:429-548	K450: N6-acetyllysine; K450: Ubiquitination; K457: Ubiquitination; S458: Phosphoserine	G449D; R453P; R453W; L454P; R455P; N456D; N456I; N456K	VAR_064971 (In EDMD2.)| VAR_063592 (In MDCL.)| VAR_009988 (In EDMD2; interacts with itself and with wild-type LMNA and LMNB1; no decrease in the stability compared with wild-type.)| VAR_064972 (In EDMD2.)| VAR_063593 (In MDCL.)| VAR_063594 (In MDCL.)| VAR_039781 (In EDMD2; mis-localized in the nucleus; does not alter nuclear size or shape.)| VAR_039782 (In EDMD2.)	4	0	0	0
P02545	Prelamin-A/C	LMNA_L454	LTD:429-548	K450: N6-acetyllysine; K450: Ubiquitination; K457: Ubiquitination; S458: Phosphoserine	G449D; R453P; R453W; L454P; R455P; N456D; N456I; N456K	VAR_064971 (In EDMD2.)| VAR_063592 (In MDCL.)| VAR_009988 (In EDMD2; interacts with itself and with wild-type LMNA and LMNB1; no decrease in the stability compared with wild-type.)| VAR_064972 (In EDMD2.)| VAR_063593 (In MDCL.)| VAR_063594 (In MDCL.)| VAR_039781 (In EDMD2; mis-localized in the nucleus; does not alter nuclear size or shape.)| VAR_039782 (In EDMD2.)	4	0	0	0
P02545	Prelamin-A/C	LMNA_R624		S618: Phosphoserine; S619: Phosphoserine; S625: Phosphoserine; S628: Phosphoserine	R624H	VAR_039791 (In EDMD2.)	4	0	0	0
P02545	Prelamin-A/C	LMNA_R28		S22: Phosphoserine; T24: Phosphothreonine; T27: Phosphothreonine; K32: Ubiquitination	R25G:untested; R25P:untested; R28W:untested; E33D:untested; E33G	VAR_039746 (In EDMD2; dbSNP:rs58327533.)| VAR_039747 (In EDMD2; mis-localized in the nucleus; causes nuclear deformations and LMNB1 redistribution; dbSNP:rs61578124.)| VAR_039748 (In FPLD2; dbSNP:rs59914820.)| VAR_039750 (In CMT2; autosomal dominant form; dbSNP:rs57966821.)| VAR_039751 (In EDMD2.)	4	0	0	0
P60709	Actin, cytoplasmic 1	ACTB_P243		K238: Ubiquitination; S239: Phosphoserine; Y240: Phosphotyrosine; T249: Phosphothreonine	P243L	VAR_048185 (In dbSNP:rs11546899.)	4	0	0	0
P69905	hemoglobin subunit alpha [Homo sapiens]	HBA2_S50	Globin:7-107	Y43: Phosphotyrosine; S53: Phosphoserine; K57: N6-acetyllysine; K57: Ubiquitination	F44L; P45L:other; P45R; H46Q; H46R; D48A; D48G; D48H; D48Y; L49R; S50R; H51R; G52D; G52R; A54D; Q55R	VAR_002758 (In Hirosaki; unstable.)| VAR_002759 (In Milledgeville; O(2) affinity up; dbSNP:rs41514946.)| VAR_002760 (In Kawachi; O(2) affinity up.)| VAR_002761 (In Bari.)| VAR_002762 (In Fort de France; O(2) affinity up.)| VAR_002763 (In Cordele; unstable.)| VAR_002764 (In Umi/Michigan; unstable.)| VAR_002765 (In Hasharon/Sinai; unstable.)| VAR_002766 (In Kurdistan.)| VAR_002767 (In Montgomery.)|…	4	0	0	0
P69905	hemoglobin subunit alpha [Homo sapiens]	HBA2_G19	Globin:7-107	K12: N6-acetyllysine; K17: N6-acetyllysine; K17: Ubiquitination; Y25: Phosphotyrosine	A13D; A14P; W15R; G16R; K17M; K17N; G19D; G19R; A20D; A20E; H21Q:other; H21R:other; A22D:other; A22P; G23D; E24G:other; E24K; Y25H	VAR_002730 (In J-Paris 1/J-Aljezur; dbSNP:rs35615982.)| VAR_038150 (In Ravenscourt Park; causes alpha-thalassemia; dbSNP:rs35331909.)| VAR_002731 (In Evanston; O(2) affinity up; dbSNP:rs33964317.)| VAR_002732 (In Ottawa/Siam; dbSNP:rs35816645.)| VAR_002733 (In Harbin; slightly unstable; dbSNP:rs35210126.)| VAR_002734 (In Beijing; dbSNP:rs33923844.)| VAR_002735 (In Al-Ain Abu Dhabi; dbSNP:rs359930…	4	0	0	0
P69905	hemoglobin subunit alpha [Homo sapiens]	HBA2_G16	Globin:7-107	T9: Phosphothreonine; K12: N6-acetyllysine; K17: N6-acetyllysine; K17: Ubiquitination	N10T; V11F; K12E; A13D; A14P; W15R; G16R; K17M; K17N; G19D; G19R; A20D; A20E; H21Q:other; H21R:other; A22D:other; A22P	VAR_038149 (In Broomfield.)| VAR_014605 (In dbSNP:rs1799896.)| VAR_002729 (In Anantharaj.)| VAR_002730 (In J-Paris 1/J-Aljezur; dbSNP:rs35615982.)| VAR_038150 (In Ravenscourt Park; causes alpha-thalassemia; dbSNP:rs35331909.)| VAR_002731 (In Evanston; O(2) affinity up; dbSNP:rs33964317.)| VAR_002732 (In Ottawa/Siam; dbSNP:rs35816645.)| VAR_002733 (In Harbin; slightly unstable; dbSNP:rs35210126.)|…	4	0	0	0
P69905	hemoglobin subunit alpha [Homo sapiens]	HBA2_A6		S4: O-Glycosylation; S4: Phosphoserine; K8: N6-acetyllysine; T9: Phosphothreonine; K12: N6-acetyllysine	V2E; L3R; A6D; A6P; D7A:other; D7G; D7N:other; D7V; D7Y; K8E:other; N10T; V11F; K12E	VAR_002719 (In Thionville; O(2) affinity down.)| VAR_002720 (In ChongQing; O(2) affinity up; dbSNP:rs36030576.)| VAR_002721 (In J-Toronto; dbSNP:rs34090856.)| VAR_002722 (In Karachi; dbSNP:rs34751764.)| VAR_002723 (In Sawara; O(2) affinity up; dbSNP:rs33986902.)| VAR_002724 (In Swan River.)| VAR_002725 (In Dunn; O(2) affinity up; dbSNP:rs33961916.)| VAR_002726 (In Ferndown; O(2) affinity up.)| VA…	4	0	0	0
P69905	hemoglobin subunit alpha [Homo sapiens]	HBA2_D7	Globin:7-107	S4: O-Glycosylation; S4: Phosphoserine; K8: N6-acetyllysine; T9: Phosphothreonine; K12: N6-acetyllysine	V2E; L3R; A6D; A6P; D7A:other; D7G; D7N:other; D7V; D7Y; K8E:other; N10T; V11F; K12E; A13D	VAR_002719 (In Thionville; O(2) affinity down.)| VAR_002720 (In ChongQing; O(2) affinity up; dbSNP:rs36030576.)| VAR_002721 (In J-Toronto; dbSNP:rs34090856.)| VAR_002722 (In Karachi; dbSNP:rs34751764.)| VAR_002723 (In Sawara; O(2) affinity up; dbSNP:rs33986902.)| VAR_002724 (In Swan River.)| VAR_002725 (In Dunn; O(2) affinity up; dbSNP:rs33961916.)| VAR_002726 (In Ferndown; O(2) affinity up.)| VA…	4	0	0	0
P00533	Epidermal growth factor receptor	EGFR_E734	Pkinase_Tyr:712-968	Y727: Phosphotyrosine; K728: Ubiquitination; K737: Ubiquitination; K739: Ubiquitination	E734K	VAR_026090 (Found in a lung cancer sample.)	4	0	0	0
P00533	Epidermal growth factor receptor	EGFR_G724	Pkinase_Tyr:712-968	S720: Phosphoserine; T725: Phosphothreonine; Y727: Phosphotyrosine; K728: Ubiquitination	G719A; G719C:pathogenic; G719D; G719S; G724S	VAR_026086 (Found in a lung cancer sample.)| VAR_026087 (Found in a lung cancer sample; dbSNP:rs28929495.)| VAR_026088 (Found in a lung cancer sample.)| VAR_019297 (Found in a lung cancer sample; somatic mutation; strongly increased kinase activity; constitutively activated kinase with higher levels of basal autophosphorylation; more sensitive to gefitinib than wild-type.)| VAR_026089 (Found in a…	4	0	0	0
P00533	Epidermal growth factor receptor	EGFR_E709		K708: Ubiquitination; K713: Ubiquitination; K714: Ubiquitination; K716: Ubiquitination	E709A; E709G; E709K	VAR_026084 (Found in a lung cancer sample; more sensitive to gefitinib than wild-type.)| VAR_069498 (Found in a lung cancer sample; constitutively activated kinase with higher levels of basal autophosphorylation; more sensitive to gefitinib than wild-type.)| VAR_026085 (Found in a lung cancer sample.)	4	0	0	0
Q05481	Zinc finger protein 91	ZNF91_R1033	zf-H2C2_2:1008-1033	S1034: Phosphoserine; S1035: Phosphoserine; T1038: Phosphothreonine; T1039: Phosphothreonine	R1033Q	VAR_060421 (In dbSNP:rs1821846.)	4	0	0	0
P14598	Neutrophil cytosol factor 1	NCF1_A308		S303: Phosphoserine; S304: Phosphoserine; S310: Phosphoserine; S315: Phosphoserine	A308V	VAR_012480 (In dbSNP:rs13739.)	4	0	0	0
Q96RR4	Calcium/calmodulin-dependent protein kinase kinase 2	CAMKK2_P127		Y128: Phosphotyrosine; S129: Phosphoserine; S132: Phosphoserine; S133: Phosphoserine	C123Y; P127L	VAR_040610 (In dbSNP:rs35403710.)| VAR_040611 (In a lung neuroendocrine carcinoma sample; somatic mutation.)	4	0	0	0
Q6PL18	ATPase family AAA domain-containing protein 2	ATAD2_I1280		S1275: Phosphoserine; S1276: Phosphoserine; S1277: Phosphoserine; S1283: Phosphoserine	I1280T	VAR_047625 (In dbSNP:rs3758122.)	4	0	0	0
P40337	Von Hippel-Lindau disease tumor suppressor	VHL_R107	VHL:58-213	T100: Phosphothreonine; T105: Phosphothreonine; S111: Phosphoserine; Y112: Phosphotyrosine	L101G; L101R; G104A; T105P; G106D; R107G; R107P; H110Y; S111C; S111N; S111R; Y112H; Y112N	VAR_005708 (In VHLD; type I; requires 2 nucleotide substitutions.)| VAR_005709 (In VHLD; type I.)| VAR_005710 (In cerebellar hemangioblastoma.)| VAR_005711 (In VHLD; type I.)| VAR_005712 (In lung cancer.)| VAR_034991 (In pheochromocytoma.)| VAR_005713 (In VHLD; type I.)| VAR_055087 (In dbSNP:rs17855706.)| VAR_005714 (In VHLD; type II.)| VAR_005715 (In VHLD; type I.)| VAR_005716 (In VHLD; type I.)…	4	0	0	0
P40337	Von Hippel-Lindau disease tumor suppressor	VHL_G106	VHL:58-213	T100: Phosphothreonine; T105: Phosphothreonine; S111: Phosphoserine; Y112: Phosphotyrosine	L101G; L101R; G104A; T105P; G106D; R107G; R107P; H110Y; S111C; S111N; S111R; Y112H; Y112N	VAR_005708 (In VHLD; type I; requires 2 nucleotide substitutions.)| VAR_005709 (In VHLD; type I.)| VAR_005710 (In cerebellar hemangioblastoma.)| VAR_005711 (In VHLD; type I.)| VAR_005712 (In lung cancer.)| VAR_034991 (In pheochromocytoma.)| VAR_005713 (In VHLD; type I.)| VAR_055087 (In dbSNP:rs17855706.)| VAR_005714 (In VHLD; type II.)| VAR_005715 (In VHLD; type I.)| VAR_005716 (In VHLD; type I.)…	4	0	0	0
Q8TDZ2	Protein-methionine sulfoxide oxidase MICAL1	MICAL1_A624		S617: Phosphoserine; S622: Phosphoserine; S625: Phosphoserine; S629: Phosphoserine	A624T	VAR_067066 (In dbSNP:rs17850590.)	4	0	0	0
P17661	Desmin	DES_P419		S414: Phosphoserine; T422: Phosphothreonine; Y423: Phosphotyrosine; S424: Phosphoserine	P419S	VAR_069074 (In MFM1; found in a family with myofibrillar myopathy and arrhythmogenic right ventricular cardiomyopathy.)	4	0	0	0
P17661	Desmin	DES_S7		Y5: Phosphotyrosine; S6: Phosphoserine; S12: Phosphoserine; S13: Phosphoserine	S2I:untested; S7F; S13F	VAR_042448 (In MFM1; entirely similar expression patterns as the wild-type; dbSNP:rs58999456.)| VAR_067207 (In MFM1.)| VAR_067208 (In MFM1; some patients manifest a severe cardiac phenotype with right ventricular predominance.)	4	0	0	0
Q71U36	Tubulin alpha-1A chain	TUBA1A_L286	Tubulin_C:263-393	K280: Ubiquitination; Y282: Phosphotyrosine; S287: Phosphoserine; T292: Phosphothreonine	L286F	VAR_039335 (In LIS3.)	4	0	0	0
Q71U36	Tubulin alpha-1A chain	TUBA1A_R402		Y399: Phosphotyrosine; K401: N6-acetyllysine; K401: Ubiquitination; Y408: Phosphotyrosine	R402C; R402H	VAR_039336 (In LIS3.)| VAR_039337 (In LIS3.)	4	0	0	0
Q96S38	Ribosomal protein S6 kinase delta-1	RPS6KC1_G663		T659: Phosphothreonine; S661: Phosphoserine; S664: Phosphoserine; S667: Phosphoserine	G663A	VAR_040654 (In an ovarian mucinous carcinoma sample; somatic mutation.)	4	0	0	0
P21980	Protein-glutamine gamma-glutamyltransferase 2	TGM2_R214		S212: Phosphoserine; S215: Phosphoserine; S216: Phosphoserine; Y219: Phosphotyrosine	R214H	VAR_055357 (In dbSNP:rs45530133.)	4	0	0	0
Q96ST2	Protein IWS1 homolog	IWS1_V425		S420: Phosphoserine; S422: Phosphoserine; S426: Phosphoserine; S429: Phosphoserine	V425I	VAR_055976 (In dbSNP:rs34785867.)	4	0	0	0
Q09666	neuroblast differentiation-associated protein AHNAK isoform 1 [Homo sapiens]	AHNAK_K2247		K2245: Ubiquitination; K2250: N6-acetyllysine; K2250: Ubiquitination; S2252: Phosphoserine	K2247T	VAR_061551 (In dbSNP:rs61524789.)	4	0	0	0
Q7LBC6	Lysine-specific demethylase 3B	KDM3B_S1201		T1194: Phosphothreonine; S1196: Phosphoserine; S1197: Phosphoserine; S1199: Phosphoserine	S1201N	VAR_026222 (In dbSNP:rs7706614.)	4	0	0	0
Q9Y5Z4	Heme-binding protein 2	HEBP2_R140		T136: Phosphothreonine; S141: Phosphoserine; S146: Phosphoserine; S147: Phosphoserine	R140Q	VAR_053364 (In dbSNP:rs3734303.)	4	0	0	0
Q76FK4	Nucleolar protein 8	NOL8_D841		S837: Phosphoserine; S838: Phosphoserine; S843: Phosphoserine; S845: Phosphoserine	D841E	VAR_052212 (In dbSNP:rs15717.)	4	0	0	0
P10398	Serine/threonine-protein kinase A-Raf	ARAF_E578		S573: Phosphoserine; S580: Phosphoserine; S582: Phosphoserine; S585: Phosphoserine	E578D	VAR_040377 (In dbSNP:rs55852926.)	4	0	0	0
Q8IWZ3	Ankyrin repeat and KH domain-containing protein 1	ANKHD1_L175		T176: Phosphothreonine; S177: Phosphoserine; S178: Phosphoserine; S180: Phosphoserine	L175M	VAR_035291 (In dbSNP:rs17850570.)	4	0	0	0
Q9NQS7	Inner centromere protein	INCENP_R100		S93: Phosphoserine; S94: Phosphoserine; S103: Phosphoserine; S106: Phosphoserine	R100H	VAR_047128 (In dbSNP:rs12281503.)	4	0	0	0
Q14524	Sodium channel protein type 5 subunit alpha	SCN5A_K1500		K1493: N6-acetyllysine; Y1494: Phosphotyrosine; Y1495: Phosphotyrosine; S1503: Phosphoserine	Y1494N; K1500N; L1501V; G1502S	VAR_055196 (In BRGDA1.)| VAR_008957| VAR_009936 (In LQT3.)| VAR_026382 (In BRGDA1.)	4	0	0	0
Q14524	Sodium channel protein type 5 subunit alpha	SCN5A_R481		S476: Phosphoserine; S483: Phosphoserine; S484: Phosphoserine; T486: Phosphothreonine	R481W	VAR_055176 (Found in patients with atrial fibrillation.)	4	0	0	0
P06213	Insulin receptor	INSR_R1191	Pkinase_Tyr:1023-1290	Y1185: Phosphotyrosine; T1187: Phosphothreonine; Y1189: Phosphotyrosine; Y1190: Phosphotyrosine	R1191Q	VAR_004098 (In NIDDM.)	4	0	0	0
Q9NVC6	Mediator of RNA polymerase II transcription subunit 17	MED17_F357		K353: N6-acetyllysine; K356: N6-acetyllysine; K356: Ubiquitination; K361: N6-acetyllysine	F357L	VAR_057781 (In dbSNP:rs35313315.)	4	0	0	0
Q04695	Keratin, type I cytoskeletal 17	KRT17_L95		S97: Phosphoserine; Y98: Phosphotyrosine; K101: N6-acetyllysine; K101: Ubiquitination	N92D; N92H; N92S; R94C; R94H; R94P; L95P; L95Q; Y98D; L99P	VAR_003847 (In PC2.)| VAR_003848 (In SM.)| VAR_003849 (In PC2.)| VAR_010513 (In PC2 and SM.)| VAR_003850 (In SM.)| VAR_017068 (In PC2.)| VAR_017071 (In PC2.)| VAR_017070 (In PC2.)| VAR_003851 (In PC2.)| VAR_017073 (In PC2.)	4	0	0	0
Q04695	Keratin, type I cytoskeletal 17	KRT17_L99		S97: Phosphoserine; Y98: Phosphotyrosine; K101: N6-acetyllysine; K101: Ubiquitination	R94C; R94H; R94P; L95P; L95Q; Y98D; L99P; V102M	VAR_010513 (In PC2 and SM.)| VAR_003850 (In SM.)| VAR_017068 (In PC2.)| VAR_017071 (In PC2.)| VAR_017070 (In PC2.)| VAR_003851 (In PC2.)| VAR_017073 (In PC2.)| VAR_017074 (In PC2.)	4	0	0	0
Q04695	Keratin, type I cytoskeletal 17	KRT17_V102		S97: Phosphoserine; Y98: Phosphotyrosine; K101: N6-acetyllysine; K101: Ubiquitination	Y98D; L99P; V102M	VAR_003851 (In PC2.)| VAR_017073 (In PC2.)| VAR_017074 (In PC2.)	4	0	0	0
Q04695	Keratin, type I cytoskeletal 17	KRT17_R94		S97: Phosphoserine; Y98: Phosphotyrosine; K101: N6-acetyllysine; K101: Ubiquitination	M88T; N92D; N92H; N92S; R94C; R94H; R94P; L95P; L95Q; Y98D; L99P	VAR_010512 (In PC2 and SM.)| VAR_003847 (In PC2.)| VAR_003848 (In SM.)| VAR_003849 (In PC2.)| VAR_010513 (In PC2 and SM.)| VAR_003850 (In SM.)| VAR_017068 (In PC2.)| VAR_017071 (In PC2.)| VAR_017070 (In PC2.)| VAR_003851 (In PC2.)| VAR_017073 (In PC2.)	4	0	0	0
O43303	Centriolar coiled-coil protein of 110 kDa	CCP110_M375		S370: Phosphoserine; S372: Phosphoserine; S380: Phosphoserine; T382: Phosphothreonine	M375I	VAR_019824 (In dbSNP:rs7190666.)	4	0	0	0
P48729	Casein kinase I isoform alpha	CSNK1A1_D297		Y292: Phosphotyrosine; Y294: Phosphotyrosine; K302: Ubiquitination; K304: Ubiquitination	D297H	VAR_042073 (In a breast pleomorphic lobular carcinoma sample; somatic mutation.)	4	0	0	0
P53350	Serine/threonine-protein kinase PLK1	PLK1_L332		S326: Phosphoserine; S330: Phosphoserine; S335: Phosphoserine; K338: Ubiquitination	L332V	VAR_041020 (In dbSNP:rs45489499.)	4	0	0	0
Q15058	Kinesin-like protein KIF14	KIF14_P1633		Y1626: Phosphotyrosine; S1631: Phosphoserine; S1632: Phosphoserine; S1636: Phosphoserine	P1633A	VAR_037777 (In dbSNP:rs12120084.)	4	0	0	0
Q8NBP7	Proprotein convertase subtilisin/kexin type 9	PCSK9_R93	Inhibitor_I9:77-152	T86: Phosphothreonine; S89: Phosphoserine; S91: Phosphoserine; T94: Phosphothreonine	R93C	VAR_058521 (In dbSNP:rs151193009.)	4	0	0	0
Q86WB0	Nuclear-interacting partner of ALK	ZC3HC1_R363		S357: Phosphoserine; S358: Phosphoserine; S359: Phosphoserine; S370: Phosphoserine	R363H	VAR_023313 (In dbSNP:rs11556924.)	4	0	0	0
Q16637	Survival motor neuron protein	SMN2_D30		T25: Phosphothreonine; S28: Phosphoserine; S31: Phosphoserine; T37: Phosphothreonine	D30N	VAR_034803 (In SMA2.)	4	0	0	0
P08107	heat shock 70 kDa protein 1A/1B [Homo sapiens]	HSPA1B_I95		K88: N6-acetyllysine; K88: Ubiquitination; K100: Ubiquitination; K102: Ubiquitination	I95V	VAR_032152	4	0	0	0
P08107	heat shock 70 kDa protein 1A/1B [Homo sapiens]	HSPA1B_N499		K497: Ubiquitination; K500: N6-acetyllysine; K500: Ubiquitination; T502: Phosphothreonine	N499S	VAR_029054 (In dbSNP:rs483638.)	4	0	0	0
P08100	Rhodopsin	RHO_T342		T336: Phosphothreonine; S338: Phosphoserine; T340: Phosphothreonine; S343: Phosphoserine	T342M; V345L; V345M; P347A; P347L; P347Q; P347R:pathogenic; P347S:pathogenic	VAR_004830 (In RP4.)| VAR_004831 (In RP4.)| VAR_004832 (In RP4.)| VAR_004833 (In RP4.)| VAR_004834 (In RP4; common variant.)| VAR_004835 (In RP4.)| VAR_004836 (In RP4; dbSNP:rs29001566.)| VAR_004837 (In RP4; dbSNP:rs29001637.)	4	0	0	0
Q69YQ0	Cytospin-A	SPECC1L_V943		S937: Phosphoserine; K939: Ubiquitination; S942: Phosphoserine; S948: Phosphoserine	V943A	VAR_060451 (In dbSNP:rs11704759.)	4	0	0	0
P02144	Myoglobin	MB_E55	Globin:7-113	K48: N6-acetyllysine; K51: N6-acetyllysine; K57: N6-acetyllysine; S59: Phosphoserine	E55K	VAR_003180	4	0	0	0
P00367	Glutamate dehydrogenase 1, mitochondrial	GLUD1_H507		K503: N6-acetyllysine; K503: Ubiquitination; Y512: Phosphotyrosine; T513: Phosphothreonine	S501P; H507Y	VAR_008669 (In HHF6.)| VAR_008670 (In HHF6; abolishes inhibition by ATP; no effect on activation by ADP.)	4	0	0	0
P52701	DNA mismatch repair protein Msh6	MSH6_E220		T213: Phosphothreonine; Y214: Phosphotyrosine; S219: Phosphoserine; S227: Phosphoserine	E220D:probable-non-pathogenic; E221D:unknown	VAR_012956 (In dbSNP:rs1800938.)| VAR_042274 (In dbSNP:rs41557217.)	4	0	0	0
Q6ZTY8	Putative uncharacterized protein C12orf63	C12orf63_L593		S587: Phosphoserine; S590: Phosphoserine; T595: Phosphothreonine; S596: Phosphoserine	L593P	VAR_029607 (In dbSNP:rs11108643.)	4	0	0	0
P42330	Aldo-keto reductase family 1 member C3	AKR1C3_E77	Aldo_ket_red:18-301	K75: N6-acetyllysine; K75: Ubiquitination; Y81: Phosphotyrosine; T82: Phosphothreonine	E77G	VAR_061001 (In dbSNP:rs41306308.)	4	0	0	0
P49768	Presenilin-1	PSEN1_E318		K314: Ubiquitination; S319: Phosphoserine; T320: Phosphothreonine; S324: Phosphoserine	Y315C; E318G	VAR_064747 (Found in a renal cell carcinoma sample; somatic mutation.)| VAR_006454 (In dbSNP:rs17125721.)	4	0	0	0
P49768	Presenilin-1	PSEN1_Y315		S310: Phosphoserine; K314: Ubiquitination; S319: Phosphoserine; T320: Phosphothreonine	Y315C; E318G	VAR_064747 (Found in a renal cell carcinoma sample; somatic mutation.)| VAR_006454 (In dbSNP:rs17125721.)	4	0	0	0
Q8IYW5	E3 ubiquitin-protein ligase RNF168	RNF168_E413		K409: Ubiquitination; S411: Phosphoserine; S414: Phosphoserine; S415: Phosphoserine	E413K	VAR_052110 (In dbSNP:rs6790173.)	4	0	0	0
Q96FF9	Sororin	CDCA5_S156		T151: Phosphothreonine; S154: Phosphoserine; S158: Phosphoserine; T159: Phosphothreonine	S156Y	VAR_050777 (In dbSNP:rs34020666.)	4	0	0	0
Q9UNX4	WD repeat-containing protein 3	WDR3_P234		K235: N6-acetyllysine; K238: Ubiquitination; S240: Phosphoserine; S241: Phosphoserine	P234A	VAR_033809 (In dbSNP:rs3738420.)	4	0	0	0
O76039	Cyclin-dependent kinase-like 5	CDKL5_R175	Pkinase:13-297	Y168: Phosphotyrosine; T169: Phosphothreonine; Y171: Phosphotyrosine; Y177: Phosphotyrosine	R175S; R178P; P180L	VAR_023561 (In EIEE2; affect activity; does not affect the cellular distribution of the protein.)| VAR_058026 (In EIEE2.)| VAR_037635 (In EIEE2.)	4	0	0	0
P04637	Cellular tumor antigen p53	TP53_L289	P53:95-289	T284: Phosphothreonine; K291: Ubiquitination; K292: N6-acetyllysine; K292: Ubiquitination	R283C; R283G; R283H; R283L; R283P; R283S; T284A; T284I; T284K; T284P; E285A; E285D; E285G; E285K; E285Q; E285V; E286A; E286D; E286G; E286K; E286L; E286Q; E286V; E287A; E287D; E287G; E287K; E287V; N288D; N288K; N288S; N288T; N288Y; L289F; L289H; L289P; L289R; L289V; R290C; R290H; R290L; K291E; K291M; K291N; K291Q; K291R; K291T; K292E; K292G; K292I; K292N; K292Q; K292R; K292T; G293A; G293R; G293V; …	VAR_006017 (In LFS; germline mutation and in sporadic cancers; somatic mutation.)| VAR_006018 (In sporadic cancers; somatic mutation.)| VAR_006019 (In a brain tumor with no family history; germline mutation and in sporadic cancers; somatic mutation.)| VAR_045388 (In sporadic cancers; somatic mutation.)| VAR_006020 (In sporadic cancers; somatic mutation.)| VAR_045389 (In a sporadic cancer; somatic…	4	0	0	0
P04637	Cellular tumor antigen p53	TP53_N288	P53:95-289	T284: Phosphothreonine; K291: Ubiquitination; K292: N6-acetyllysine; K292: Ubiquitination	R282G; R282H; R282L; R282P; R282Q; R282W:pathogenic; R283C; R283G; R283H; R283L; R283P; R283S; T284A; T284I; T284K; T284P; E285A; E285D; E285G; E285K; E285Q; E285V; E286A; E286D; E286G; E286K; E286L; E286Q; E286V; E287A; E287D; E287G; E287K; E287V; N288D; N288K; N288S; N288T; N288Y; L289F; L289H; L289P; L289R; L289V; R290C; R290H; R290L; K291E; K291M; K291N; K291Q; K291R; K291T; K292E; K292G; K29…	VAR_045384 (In LFS; germline mutation and in sporadic cancers; somatic mutation.)| VAR_045385 (In a sporadic cancer; somatic mutation.)| VAR_006015 (In sporadic cancers; somatic mutation.)| VAR_045386 (In sporadic cancers; somatic mutation.)| VAR_045387 (In a familial cancer not matching LFS; germline mutation and in sporadic cancers; somatic mutation.)| VAR_006016 (In LFS; germline mutation and …	4	0	0	0
P04637	Cellular tumor antigen p53	TP53_G334		Y327: Phosphotyrosine; R333: Methylation; R333: Omega-N-methylarginine; R335: Dimethylation; R337: Dimethylation	F328L; F328S; F328V; T329I; T329S; L330H; L330P; L330R; Q331H; Q331P; Q331R; I332V; G334V; G334W; R335G; R335H; R335L; R337C; R337H; R337L; R337P; F338I; F338L; E339K; E339Q	VAR_045522 (In a sporadic cancer; somatic mutation.)| VAR_045523 (In sporadic cancers; somatic mutation.)| VAR_045524 (In a sporadic cancer; somatic mutation.)| VAR_045525 (In a sporadic cancer; somatic mutation.)| VAR_045526 (In a sporadic cancer; somatic mutation.)| VAR_045527 (In sporadic cancers; somatic mutation.)| VAR_047212 (In a sporadic cancer; somatic mutation.)| VAR_045528 (In sporadic…	4	0	0	0
P04637	Cellular tumor antigen p53	TP53_L299		K292: N6-acetyllysine; K292: Ubiquitination; K305: N6-acetyllysine; K305: Ubiquitination	G293A; G293R; G293V; G293W; E294A; E294D; E294G; E294K; E294Q; E294V; P295H; P295L; P295R; P295S; H296C; H296D; H296L; H296N; H296P; H296Q; H296R; H296Y; H297D; H297N; H297P; H297R; H297Y; E298A; E298D; E298K; E298Q; E298V; L299P; L299Q; L299R; L299V; P300A; P300L; P300R; P300S; P301A; P301L; P301Q; P301S; P301T; G302A; G302E; G302R; G302V; S303C; S303I; S303N; S303T; T304A; T304I; T304N; T304S; …	VAR_045423 (In a sporadic cancer; somatic mutation.)| VAR_045424 (In sporadic cancers; somatic mutation.)| VAR_045425 (In sporadic cancers; somatic mutation.)| VAR_045426 (In a brain tumor with no family history; germline mutation and in sporadic cancers; somatic mutation.)| VAR_045427 (In a sporadic cancer; somatic mutation.)| VAR_045428 (In sporadic cancers; somatic mutation.)| VAR_045429 (In s…	4	0	0	0
P04637	Cellular tumor antigen p53	TP53_R306		K305: N6-acetyllysine; K305: Ubiquitination; T312: Phosphothreonine; S313: Phosphoserine	P300A; P300L; P300R; P300S; P301A; P301L; P301Q; P301S; P301T; G302A; G302E; G302R; G302V; S303C; S303I; S303N; S303T; T304A; T304I; T304N; T304S; K305E; K305M; K305N; K305R; K305T; R306P; R306Q; A307P; A307S; A307T; L308M; L308V; P309R; P309S; N310I; N310T; N311H; N311K; N311S; N311T; T312I; T312S	VAR_045455 (In sporadic cancers; somatic mutation.)| VAR_045456 (In sporadic cancers; somatic mutation.)| VAR_006032 (In a sporadic cancer; somatic mutation.)| VAR_045457 (In sporadic cancers; somatic mutation.)| VAR_045458 (In sporadic cancers; somatic mutation.)| VAR_006033 (In sporadic cancers; somatic mutation.)| VAR_045459 (In sporadic cancers; somatic mutation.)| VAR_045460 (In sporadic can…	4	0	0	0
P04637	Cellular tumor antigen p53	TP53_Q16		S9: Phosphoserine; S15: Phosphoserine; T18: Phosphothreonine; S20: Phosphoserine	V10I; E11K; E11Q; S15R; Q16L; E17D	VAR_044546 (In a sporadic cancer; somatic mutation.)| VAR_044547 (In sporadic cancers; somatic mutation.)| VAR_044548 (In sporadic cancers; somatic mutation.)| VAR_044549 (In a sporadic cancer; somatic mutation.)| VAR_044550 (In a sporadic cancer; somatic mutation.)| VAR_044551 (In a sporadic cancer; somatic mutation.)	4	0	0	0
P04637	Cellular tumor antigen p53	TP53_Q331		Y327: Phosphotyrosine; R333: Methylation; R333: Omega-N-methylarginine; R335: Dimethylation; R337: Dimethylation	G325A; G325E; G325V:pathogenic; E326G; Y327H; Y327S; F328L; F328S; F328V; T329I; T329S; L330H; L330P; L330R; Q331H; Q331P; Q331R; I332V; G334V; G334W; R335G; R335H; R335L; R337C; R337H; R337L; R337P	VAR_045517 (In a sporadic cancer; somatic mutation.)| VAR_045518 (In sporadic cancers; somatic mutation.)| VAR_006039 (In LFS; germline mutation; dbSNP:rs28934271.)| VAR_045519 (In a sporadic cancer; somatic mutation.)| VAR_045520 (In a sporadic cancer; somatic mutation.)| VAR_045521 (In a sporadic cancer; somatic mutation.)| VAR_045522 (In a sporadic cancer; somatic mutation.)| VAR_045523 (In sp…	4	0	0	0
P04637	Cellular tumor antigen p53	TP53_V157	P53:95-289	T150: Phosphothreonine; T155: Phosphothreonine; K164: N6-acetyllysine; K164: Ubiquitination	P151A; P151H; P151L; P151R; P151S:other; P151T; P152A; P152L; P152Q; P152R; P152S; P152T; P153A; P153F; P153H; P153L; P153R; P153S; P153T; G154A; G154C; G154D; G154I; G154S; G154V; T155A; T155I; T155M; T155N; T155P; T155S; R156C; R156G; R156H; R156L; R156P; R156S; V157A; V157D; V157F; V157G; V157I; V157L; R158C; R158F; R158G; R158H; R158L; R158P; R158Q; R158S; R158Y; A159D; A159F; A159G; A159P; A…	VAR_005894 (In sporadic cancers; somatic mutation.)| VAR_044818 (In sporadic cancers; somatic mutation.)| VAR_044819 (In sporadic cancers; somatic mutation.)| VAR_044820 (In sporadic cancers; somatic mutation.)| VAR_005895 (In LFS; germline mutation and in sporadic cancers; somatic mutation; dbSNP:rs28934874.)| VAR_005896 (In LFS; germline mutation and in sporadic cancers; somatic mutation.)| VAR…	4	0	0	0
P04637	Cellular tumor antigen p53	TP53_I332		Y327: Phosphotyrosine; R333: Methylation; R333: Omega-N-methylarginine; R335: Dimethylation; R337: Dimethylation	E326G; Y327H; Y327S; F328L; F328S; F328V; T329I; T329S; L330H; L330P; L330R; Q331H; Q331P; Q331R; I332V; G334V; G334W; R335G; R335H; R335L; R337C; R337H; R337L; R337P; F338I; F338L	VAR_045519 (In a sporadic cancer; somatic mutation.)| VAR_045520 (In a sporadic cancer; somatic mutation.)| VAR_045521 (In a sporadic cancer; somatic mutation.)| VAR_045522 (In a sporadic cancer; somatic mutation.)| VAR_045523 (In sporadic cancers; somatic mutation.)| VAR_045524 (In a sporadic cancer; somatic mutation.)| VAR_045525 (In a sporadic cancer; somatic mutation.)| VAR_045526 (In a spora…	4	0	0	0
P04637	Cellular tumor antigen p53	TP53_R290		T284: Phosphothreonine; K291: Ubiquitination; K292: N6-acetyllysine; K292: Ubiquitination	T284A; T284I; T284K; T284P; E285A; E285D; E285G; E285K; E285Q; E285V; E286A; E286D; E286G; E286K; E286L; E286Q; E286V; E287A; E287D; E287G; E287K; E287V; N288D; N288K; N288S; N288T; N288Y; L289F; L289H; L289P; L289R; L289V; R290C; R290H; R290L; K291E; K291M; K291N; K291Q; K291R; K291T; K292E; K292G; K292I; K292N; K292Q; K292R; K292T; G293A; G293R; G293V; G293W; E294A; E294D; E294G; E294K; E294Q; …	VAR_006021 (In sporadic cancers; somatic mutation.)| VAR_045390 (In sporadic cancers; somatic mutation.)| VAR_045391 (In sporadic cancers; somatic mutation.)| VAR_006022 (In sporadic cancers; somatic mutation.)| VAR_045392 (In a sporadic cancer; somatic mutation.)| VAR_045393 (In sporadic cancers; somatic mutation.)| VAR_045394 (In sporadic cancers; somatic mutation.)| VAR_006023 (In sporadic can…	4	0	0	0
P04637	Cellular tumor antigen p53	TP53_L330		Y327: Phosphotyrosine; R333: Methylation; R333: Omega-N-methylarginine; R335: Dimethylation; R337: Dimethylation	D324E; D324S; D324Y; G325A; G325E; G325V:pathogenic; E326G; Y327H; Y327S; F328L; F328S; F328V; T329I; T329S; L330H; L330P; L330R; Q331H; Q331P; Q331R; I332V; G334V; G334W; R335G; R335H; R335L	VAR_045515 (In sporadic cancers; somatic mutation.)| VAR_045875 (In a sporadic cancer; somatic mutation; requires 2 nucleotide substitutions.)| VAR_045516 (In a sporadic cancer; somatic mutation.)| VAR_045517 (In a sporadic cancer; somatic mutation.)| VAR_045518 (In sporadic cancers; somatic mutation.)| VAR_006039 (In LFS; germline mutation; dbSNP:rs28934271.)| VAR_045519 (In a sporadic cancer; s…	4	0	0	0
P04637	Cellular tumor antigen p53	TP53_E11		S6: Phosphoserine; S9: Phosphoserine; S15: Phosphoserine; T18: Phosphothreonine	Q5H; S6L; D7H; P8S; V10I; E11K; E11Q; S15R; Q16L; E17D	VAR_044543 (In a sporadic cancer; somatic mutation; abolishes strongly phosphorylation.)| VAR_044544 (In a sporadic cancer; somatic mutation; reduces interaction with ZNF385A.)| VAR_005851 (In a sporadic cancer; somatic mutation.)| VAR_044545 (In a sporadic cancer; somatic mutation.)| VAR_044546 (In a sporadic cancer; somatic mutation.)| VAR_044547 (In sporadic cancers; somatic mutation.)| VAR_04…	4	0	0	0
P04637	Cellular tumor antigen p53	TP53_E285	P53:95-289	T284: Phosphothreonine; K291: Ubiquitination; K292: N6-acetyllysine; K292: Ubiquitination	G279E; G279R; G279V; G279W; R280G; R280I; R280K; R280P; R280S; R280T; D281A; D281E; D281G; D281H; D281N; D281R; D281V; D281Y; R282G; R282H; R282L; R282P; R282Q; R282W:pathogenic; R283C; R283G; R283H; R283L; R283P; R283S; T284A; T284I; T284K; T284P; E285A; E285D; E285G; E285K; E285Q; E285V; E286A; E286D; E286G; E286K; E286L; E286Q; E286V; E287A; E287D; E287G; E287K; E287V; N288D; N288K; N288S; N28…	VAR_006006 (In sporadic cancers; somatic mutation.)| VAR_045377 (In sporadic cancers; somatic mutation.)| VAR_045378 (In sporadic cancers; somatic mutation.)| VAR_045379 (In sporadic cancers; somatic mutation.)| VAR_045380 (In sporadic cancers; somatic mutation.)| VAR_006008 (In sporadic cancers; somatic mutation.)| VAR_006007 (In a familial cancer not matching LFS; germline mutation and in spora…	4	0	0	0
P04637	Cellular tumor antigen p53	TP53_E286	P53:95-289	T284: Phosphothreonine; K291: Ubiquitination; K292: N6-acetyllysine; K292: Ubiquitination	R280G; R280I; R280K; R280P; R280S; R280T; D281A; D281E; D281G; D281H; D281N; D281R; D281V; D281Y; R282G; R282H; R282L; R282P; R282Q; R282W:pathogenic; R283C; R283G; R283H; R283L; R283P; R283S; T284A; T284I; T284K; T284P; E285A; E285D; E285G; E285K; E285Q; E285V; E286A; E286D; E286G; E286K; E286L; E286Q; E286V; E287A; E287D; E287G; E287K; E287V; N288D; N288K; N288S; N288T; N288Y; L289F; L289H; L28…	VAR_045380 (In sporadic cancers; somatic mutation.)| VAR_006008 (In sporadic cancers; somatic mutation.)| VAR_006007 (In a familial cancer not matching LFS; germline mutation and in sporadic cancers; somatic mutation.)| VAR_045381 (In a sporadic cancer; somatic mutation.)| VAR_045382 (In sporadic cancers; somatic mutation.)| VAR_006009 (In sporadic cancers; somatic mutation.)| VAR_006010 (In spor…	4	0	0	0
P04637	Cellular tumor antigen p53	TP53_E287	P53:95-289	T284: Phosphothreonine; K291: Ubiquitination; K292: N6-acetyllysine; K292: Ubiquitination	D281A; D281E; D281G; D281H; D281N; D281R; D281V; D281Y; R282G; R282H; R282L; R282P; R282Q; R282W:pathogenic; R283C; R283G; R283H; R283L; R283P; R283S; T284A; T284I; T284K; T284P; E285A; E285D; E285G; E285K; E285Q; E285V; E286A; E286D; E286G; E286K; E286L; E286Q; E286V; E287A; E287D; E287G; E287K; E287V; N288D; N288K; N288S; N288T; N288Y; L289F; L289H; L289P; L289R; L289V; R290C; R290H; R290L; K29…	VAR_006010 (In sporadic cancers; somatic mutation.)| VAR_006011 (In sporadic cancers; somatic mutation.)| VAR_006012 (In a brain tumor with no family history; germline mutation and in sporadic cancers; somatic mutation.)| VAR_006013 (In sporadic cancers; somatic mutation.)| VAR_047202 (In LFS; germline mutation and in sporadic cancers; somatic mutation.)| VAR_045870 (In a sporadic cancer; somatic…	4	0	0	0
Q9UM73	ALK tyrosine kinase receptor	ALK_D1091		T1087: Phosphothreonine; T1090: Phosphothreonine; Y1092: Phosphotyrosine; Y1096: Phosphotyrosine	D1091N	VAR_063850 (In NBLST3; somatic mutation.)	4	0	0	0
P13010	X-ray repair cross-complementing protein 5	XRCC5_L463		K465: Ubiquitination; K466: N6-acetyllysine; K466: Ubiquitination; K469: Ubiquitination	L463F	VAR_014724 (In dbSNP:rs1805380.)	4	0	0	0
P01106	Myc proto-oncogene protein	MYC_N11		S6: Phosphoserine; T8: Phosphothreonine; Y12: Phosphotyrosine; Y16: Phosphotyrosine	N11S	VAR_016327 (In dbSNP:rs4645959.)	4	0	0	0
P01106	Myc proto-oncogene protein	MYC_P59		K52: Ubiquitination; T58: O-Glycosylation; T58: Phosphothreonine; S62: Phosphoserine; S64: Phosphoserine	P57S; P59A	VAR_063385 (In a Burkitt lymphoma sample.)| VAR_063386 (In a Burkitt lymphoma sample.)	4	0	0	0
P01106	Myc proto-oncogene protein	MYC_P57		K52: Ubiquitination; T58: O-Glycosylation; T58: Phosphothreonine; S62: Phosphoserine; S64: Phosphoserine	P57S; P59A	VAR_063385 (In a Burkitt lymphoma sample.)| VAR_063386 (In a Burkitt lymphoma sample.)	4	0	0	0
Q12888	Tumor suppressor p53-binding protein 1	TP53BP1_V1026		S1019: Phosphoserine; T1020: Phosphothreonine; S1025: Phosphoserine; S1028: Phosphoserine	V1026A	VAR_022177 (In dbSNP:rs45482998.)	4	0	0	0
O75970	Multiple PDZ domain protein	MPDZ_L351		T350: Phosphothreonine; S353: Phosphoserine; S354: Phosphoserine; T358: Phosphothreonine	L351F	VAR_056116 (In dbSNP:rs3739757.)	4	0	0	0
P10721	Mast/stem cell growth factor receptor Kit	KIT_D737	Pkinase_Tyr:589-924	Y730: Phosphotyrosine; K735: Ubiquitination; K738: Ubiquitination; S741: Phosphoserine	D737N	VAR_042025 (In a colorectal adenocarcinoma sample; somatic mutation.)	4	0	0	0
P11362	Fibroblast growth factor receptor 1	FGFR1_P772		Y766: Phosphotyrosine; Y776: Phosphotyrosine; S777: Phosphoserine; S779: Phosphoserine	L769V; P772S	VAR_031009 (In dbSNP:rs2956723.)| VAR_017892 (In HH2; with cleft palate, unilateral absence of nasal cartilage, iris coloboma; dbSNP:rs56234888.)	4	0	0	0
P21817	Ryanodine receptor 1	RYR1_R4825		T4823: Phosphothreonine; T4826: Phosphothreonine; S4829: Phosphoserine; T4832: Phosphothreonine	L4824P; R4825C; T4826I	VAR_045754 (In MHS1.)| VAR_045755 (In CCD.)| VAR_045756 (In MHS1.)	4	0	0	0
Q9P2D0	Inhibitor of Bruton tyrosine kinase	IBTK_V1065		Y1064: Phosphotyrosine; T1068: Phosphothreonine; S1069: Phosphoserine; Y1072: Phosphotyrosine	V1065I	VAR_031106 (In dbSNP:rs12662902.)	4	0	0	0
P04792	Heat shock protein beta-1	HSPB1_R127		T121: Phosphothreonine; K123: N6-acetyllysine; K123: Ubiquitination; Y133: Phosphotyrosine	R127W	VAR_018506 (In HMN2B.)	4	0	0	0
Q13315	serine-protein kinase ATM [Homo sapiens]	ATM_E1991		T1985: Phosphothreonine; S1987: Phosphoserine; S1993: Phosphoserine; T1997: Phosphothreonine			4	0	0	0
Q9ULU4	Protein kinase C-binding protein 1	ZMYND8_V752		T746: Phosphothreonine; T750: Phosphothreonine; S754: Phosphoserine; S756: Phosphoserine	V752A	VAR_055559 (In dbSNP:rs2275801.)	4	0	0	0
O95817	BAG family molecular chaperone regulator 3	BAG3_E455		K450: Ubiquitination; Y451: Phosphotyrosine; Y457: Phosphotyrosine; T459: Phosphothreonine	E455K	VAR_066785 (In CMD1HH.)	4	0	0	0
O95817	BAG family molecular chaperone regulator 3	BAG3_P380		S377: Phosphoserine; S381: Phosphoserine; S385: Phosphoserine; S386: Phosphoserine	P380S	VAR_066784 (In dbSNP:rs144692954.)	4	0	0	0
Q14694	Ubiquitin carboxyl-terminal hydrolase 10	USP10_V204		S203: Phosphoserine; T205: Phosphothreonine; T208: Phosphothreonine; S211: Phosphoserine	M200V; S203P; V204L	VAR_015859 (In dbSNP:rs1862792.)| VAR_015860 (In dbSNP:rs2326391.)| VAR_015861 (In dbSNP:rs1812061.)	4	0	0	0
Q9NSC2	Sal-like protein 1	SALL1_S159		S152: Phosphoserine; S153: Phosphoserine; S154: Phosphoserine; S155: Phosphoserine	S159G	VAR_013157 (In dbSNP:rs13336129.)	4	0	0	0
O00142	Thymidine kinase 2, mitochondrial	TK2_R183		Y181: Phosphotyrosine; T184: Phosphothreonine; T188: Phosphothreonine; Y190: Phosphotyrosine	R183W	VAR_023791 (In MTDPS2.)	4	0	0	0
P60484	Phosphatidylinositol 3,4,5-trisphosphate 3-phosphatase and dual-specificity protein phosphatase PTEN	PTEN_R234		S227: Phosphoserine; S229: Phosphoserine; T232: Phosphothreonine; Y240: Phosphotyrosine	R234Q	VAR_018106 (In a patient with glioma and meningioma; not capable of inducing apoptosis; induced increased cell proliferation; led to high constitutive AKT1 activation which could not be increased further by stimulation with insulin.)	4	0	0	0
Q6L8Q7	2',5'-phosphodiesterase 12	PDE12_R23		T16: Phosphothreonine; S22: Phosphoserine; S28: Phosphoserine; T30: Phosphothreonine	R23W	VAR_039698 (In dbSNP:rs2241988.)	4	0	0	0
P16234	Platelet-derived growth factor receptor alpha	PDGFRA_R748	Pkinase_Tyr:593-950	Y742: Phosphotyrosine; S752: Phosphoserine; Y754: Phosphotyrosine; S755: Phosphoserine	R748G	VAR_066469 (In a hypereosinophilic syndrome sample; constitutively activated kinase.)	4	0	0	0
P16234	Platelet-derived growth factor receptor alpha	PDGFRA_R764	Pkinase_Tyr:593-950	S760: Phosphoserine; Y762: Phosphotyrosine; S767: Phosphoserine; Y768: Phosphotyrosine	R764C	VAR_042034 (In dbSNP:rs34392012.)	4	0	0	0
P16401	Histone H1.5	HIST1H1B_G86	Linker_histone:39-112	K88: N6-acetyllysine; K88: Ubiquitination; K93: N6-acetyllysine; K93: Ubiquitination	G86D	VAR_036204 (In a colorectal cancer sample; somatic mutation.)	4	0	0	0
P16402	Histone H1.3	HIST1H1D_E75	Linker_histone:37-110	Y72: Phosphotyrosine; K76: N6-acetyllysine; K76: Ubiquitination; S79: Phosphoserine	E75K	VAR_049306 (In dbSNP:rs2050949.)	4	0	0	0
P26373	60S ribosomal protein L13	RPL13_A112		K105: Ubiquitination; S106: Phosphoserine; T107: Phosphothreonine; S109: Phosphoserine	A112T	VAR_051801 (In dbSNP:rs9930567.)	4	0	0	0
Q8NEY8	Periphilin-1	PPHLN1_V173		S167: Phosphoserine; S172: Phosphoserine; S178: Phosphoserine; K180: N6-acetyllysine	V173M	VAR_036233 (In a breast cancer sample; somatic mutation.)	4	0	0	0
Q15293	Reticulocalbin-1	RCN1_Q74		K70: Ubiquitination; T76: Phosphothreonine; S80: Phosphoserine; K81: Methylation; K81: N6-acetyllysine	T71N; D73Y; Q74E	VAR_011964 (In dbSNP:rs1061145.)| VAR_011965 (In dbSNP:rs1804281.)| VAR_011966 (In dbSNP:rs1061143.)	4	0	0	0
O95905	Protein SGT1	ECD_E452		Y448: Phosphotyrosine; S454: Phosphoserine; S456: Phosphoserine; K458: Ubiquitination	E452Q	VAR_051971 (In dbSNP:rs3736518.)	4	0	0	0
P51681	C-C chemokine receptor type 5	CCR5_A335		S336: Phosphoserine; S337: Phosphoserine; Y339: Phosphotyrosine; S342: Phosphoserine	E333G; A335V:non-pathogenic; Y339F	VAR_003502 (In THCCR5-2.)| VAR_003503 (In MWCCR5-1567, MWCCR5-1568, ZWCCR5-14 and ZWCCR5-112; dbSNP:rs1800944.)| VAR_003504 (In TZCCR5-181A and MWCCR5-107; dbSNP:rs1800945.)	4	0	0	1
P02511	Alpha-crystallin B chain	CRYAB_P51		S45: Phosphoserine; R50: Methylation; R50: Omega-N-methylarginine; R50: Omega-N-methylated arginine; S53: Phosphoserine	P51L	VAR_014608 (In dbSNP:rs2234704.)	4	0	0	0
P68871	Hemoglobin subunit beta	HBB_G57	Globin:8-112	S50: O-Glycosylation; S50: Phosphoserine; T51: Phosphothreonine; K60: N6-acetyllysine; K62: N6-acetyllysine	T51K; P52R; D53A; D53H; V55D; M56K; G57R; N58K; P59R; K60E; V61A; K62E; K62M; K62N; A63D; A63P	VAR_002941 (In Edmonton.)| VAR_002942 (In Willamette; O(2) affinity up; unstable.)| VAR_002943 (In Ocho Rios.)| VAR_002944 (In Summer Hill.)| VAR_002945 (In Jacksonville; O(2) affinity up; unstable.)| VAR_002946 (In Matera; unstable.)| VAR_002947 (In Hamadan.)| VAR_002948 (In G-ferrara; unstable.)| VAR_002949 (In Dhofar/Yukuhashi.)| VAR_002950 (In I-High Wycombe.)| VAR_002951 (In Collingwood; uns…	4	0	0	0
P68871	Hemoglobin subunit beta	HBB_Q128		K121: N6-acetyllysine; T124: Phosphothreonine; Y131: Phosphotyrosine; K133: N6-acetyllysine	E122A; E122G; E122K; E122Q; E122V; T124I; P125Q; P125R; P125S; V127A; V127E; V127G; Q128E; Q128K; A129D; A130P; A130V; Y131D; Y131S; Q132E; Q132K; Q132P; Q132R; K133N; K133Q; V134L	VAR_003046 (In D-Neath.)| VAR_003047 (In St Francis.)| VAR_003049 (In O-Arab.)| VAR_003048 (In D-Los Angeles/D-Punjab/D-Portugal/D-Chicago/D-Oak Ridge.)| VAR_003050 (In D-Camperdown/Beograd.)| VAR_003051 (In Villejuif; asymptomatic variant.)| VAR_003053 (In Ty Gard; O(2) affinity up.)| VAR_003052 (In Khartoum; unstable.)| VAR_003054 (In Tunis.)| VAR_003055 (In Beirut.)| VAR_003057 (In Hofu; unsta…	4	0	0	0
P68871	Hemoglobin subunit beta	HBB_V127		K121: N6-acetyllysine; T124: Phosphothreonine; Y131: Phosphotyrosine; K133: N6-acetyllysine	K121E; K121I; K121Q; E122A; E122G; E122K; E122Q; E122V; T124I; P125Q; P125R; P125S; V127A; V127E; V127G; Q128E; Q128K; A129D; A130P; A130V; Y131D; Y131S; Q132E; Q132K; Q132P; Q132R; K133N; K133Q	VAR_003043 (In Hijiyama.)| VAR_003044 (In Jianghua.)| VAR_003045 (In Takamatsu.)| VAR_003046 (In D-Neath.)| VAR_003047 (In St Francis.)| VAR_003049 (In O-Arab.)| VAR_003048 (In D-Los Angeles/D-Punjab/D-Portugal/D-Chicago/D-Oak Ridge.)| VAR_003050 (In D-Camperdown/Beograd.)| VAR_003051 (In Villejuif; asymptomatic variant.)| VAR_003053 (In Ty Gard; O(2) affinity up.)| VAR_003052 (In Khartoum; unsta…	4	0	0	0
P68871	Hemoglobin subunit beta	HBB_E44	Globin:8-112	T39: Phosphothreonine; S45: Phosphoserine; S50: O-Glycosylation; S50: Phosphoserine; T51: Phosphothreonine	W38G; W38R; W38S; T39N; Q40E; Q40K:pathogenic; Q40R; F42Y; F43L; F43S; E44Q; S45C; F46S; G47E; D48A; D48G; D48Y; L49P; S50F	VAR_002923 (In Howick.)| VAR_002925 (In Rothschild; O(2) affinity down.)| VAR_002924 (In Hirose; O(2) affinity up.)| VAR_002926 (In Hinwil; O(2) affinity up.)| VAR_002927 (In Vaasa; unstable; dbSNP:rs76728603.)| VAR_002928 (In Alabama; dbSNP:rs76728603.)| VAR_002929 (In Tianshui.)| VAR_002930 (In Mequon.)| VAR_002931 (In Louisville; unstable.)| VAR_035239 (In Hammersmith.)| VAR_002932 (In Hoshida…	4	0	0	0
P68871	Hemoglobin subunit beta	HBB_V55	Globin:8-112	S50: O-Glycosylation; S50: Phosphoserine; T51: Phosphothreonine; K60: N6-acetyllysine; K62: N6-acetyllysine	L49P; S50F; T51K; P52R; D53A; D53H; V55D; M56K; G57R; N58K; P59R; K60E; V61A	VAR_002939 (In Bab-Saadoum; slightly unstable.)| VAR_002940 (In Las Palmas; slightly unstable.)| VAR_002941 (In Edmonton.)| VAR_002942 (In Willamette; O(2) affinity up; unstable.)| VAR_002943 (In Ocho Rios.)| VAR_002944 (In Summer Hill.)| VAR_002945 (In Jacksonville; O(2) affinity up; unstable.)| VAR_002946 (In Matera; unstable.)| VAR_002947 (In Hamadan.)| VAR_002948 (In G-ferrara; unstable.)| VA…	4	0	0	0
P68871	Hemoglobin subunit beta	HBB_K67	Globin:8-112	K60: N6-acetyllysine; K62: N6-acetyllysine; K66: N6-acetyllysine; S73: O-Glycosylation; S73: Phosphoserine	V61A; K62E; K62M; K62N; A63D; A63P; H64Y; K66M; K66N; K66Q; K67T; V68A; V68D; V68G:other; V68M; L69H; L69P; G70D; G70R; G70S; A71D; F72S	VAR_002951 (In Collingwood; unstable.)| VAR_002952 (In N-Seatlle.)| VAR_002953 (In Bologna; O(2) affinity down.)| VAR_002954 (In Hikari.)| VAR_002955 (In J-Europa.)| VAR_002956 (In Duarte; unstable.)| VAR_002957 (In M-Saskatoon; O(2) affinity up.)| VAR_002958 (In J-Antakya.)| VAR_002959 (In J-Sicilia.)| VAR_002960 (In J-Cairo.)| VAR_002961 (In Chico; O(2) affinity down.)| VAR_002962 (In Sydney; u…	4	0	0	0
P68871	Hemoglobin subunit beta	HBB_M56	Globin:8-112	S50: O-Glycosylation; S50: Phosphoserine; T51: Phosphothreonine; K60: N6-acetyllysine; K62: N6-acetyllysine	S50F; T51K; P52R; D53A; D53H; V55D; M56K; G57R; N58K; P59R; K60E; V61A; K62E; K62M; K62N	VAR_002940 (In Las Palmas; slightly unstable.)| VAR_002941 (In Edmonton.)| VAR_002942 (In Willamette; O(2) affinity up; unstable.)| VAR_002943 (In Ocho Rios.)| VAR_002944 (In Summer Hill.)| VAR_002945 (In Jacksonville; O(2) affinity up; unstable.)| VAR_002946 (In Matera; unstable.)| VAR_002947 (In Hamadan.)| VAR_002948 (In G-ferrara; unstable.)| VAR_002949 (In Dhofar/Yukuhashi.)| VAR_002950 (In I…	4	0	0	0
P68871	Hemoglobin subunit beta	HBB_F43	Globin:8-112	Y36: Phosphotyrosine; T39: Phosphothreonine; S45: Phosphoserine; S50: O-Glycosylation; S50: Phosphoserine	P37R; P37S; P37T; W38G; W38R; W38S; T39N; Q40E; Q40K:pathogenic; Q40R; F42Y; F43L; F43S; E44Q; S45C; F46S; G47E; D48A; D48G; D48Y; L49P	VAR_002920 (In Sunnybrook.)| VAR_002921 (In North Chicago; O(2) affinity up.)| VAR_002922 (In Linkoping/Finlandia; O(2) affinity up.)| VAR_002923 (In Howick.)| VAR_002925 (In Rothschild; O(2) affinity down.)| VAR_002924 (In Hirose; O(2) affinity up.)| VAR_002926 (In Hinwil; O(2) affinity up.)| VAR_002927 (In Vaasa; unstable; dbSNP:rs76728603.)| VAR_002928 (In Alabama; dbSNP:rs76728603.)| VAR_0029…	4	0	0	0
P68871	Hemoglobin subunit beta	HBB_F46	Globin:8-112	T39: Phosphothreonine; S45: Phosphoserine; S50: O-Glycosylation; S50: Phosphoserine; T51: Phosphothreonine	Q40E; Q40K:pathogenic; Q40R; F42Y; F43L; F43S; E44Q; S45C; F46S; G47E; D48A; D48G; D48Y; L49P; S50F; T51K; P52R	VAR_002927 (In Vaasa; unstable; dbSNP:rs76728603.)| VAR_002928 (In Alabama; dbSNP:rs76728603.)| VAR_002929 (In Tianshui.)| VAR_002930 (In Mequon.)| VAR_002931 (In Louisville; unstable.)| VAR_035239 (In Hammersmith.)| VAR_002932 (In Hoshida/Chaya.)| VAR_002933 (In Mississippi.)| VAR_002934 (In Cheverly; unstable.)| VAR_002935 (In K-Ibadan.)| VAR_002936 (In Avicenna.)| VAR_002937 (In Gavello.)| VAR…	4	0	0	0
P68871	Hemoglobin subunit beta	HBB_A11	Globin:8-112	T5: Phosphothreonine; K9: N6-acetyllysine; S10: Phosphoserine; K18: N6-acetyllysine	P6R; E7A; E7K; E7Q:pathogenic; E7V:pathogenic; E8G; E8K:other; K9E:other; K9Q:other; K9T; S10C:other; A11D:other; A11V; V12D:other; V12I; A14D:other; L15P; L15R:other; W16G; W16R:other; G17D; G17R	VAR_002861 (In Warwickshire; dbSNP:rs34769005.)| VAR_002862 (In G-Makassar; dbSNP:rs334.)| VAR_002864 (In C; dbSNP:rs33930165.)| VAR_002865 (In Machida; dbSNP:rs33930165.)| VAR_002863 (In S; sickle cell anemia; dbSNP:rs334.)| VAR_002866 (In G-San Jose; mildly unstable; dbSNP:rs34948328.)| VAR_002867 (In G-Siriraj; dbSNP:rs34948328.)| VAR_002868 (In N-Timone; dbSNP:rs33932981.)| VAR_002869 (In J-L…	4	0	0	0
P68871	Hemoglobin subunit beta	HBB_V12	Globin:8-112	T5: Phosphothreonine; K9: N6-acetyllysine; S10: Phosphoserine; K18: N6-acetyllysine	P6R; E7A; E7K; E7Q:pathogenic; E7V:pathogenic; E8G; E8K:other; K9E:other; K9Q:other; K9T; S10C:other; A11D:other; A11V; V12D:other; V12I; A14D:other; L15P; L15R:other; W16G; W16R:other; G17D; G17R; K18E; K18N:other; K18Q:pathogenic	VAR_002861 (In Warwickshire; dbSNP:rs34769005.)| VAR_002862 (In G-Makassar; dbSNP:rs334.)| VAR_002864 (In C; dbSNP:rs33930165.)| VAR_002865 (In Machida; dbSNP:rs33930165.)| VAR_002863 (In S; sickle cell anemia; dbSNP:rs334.)| VAR_002866 (In G-San Jose; mildly unstable; dbSNP:rs34948328.)| VAR_002867 (In G-Siriraj; dbSNP:rs34948328.)| VAR_002868 (In N-Timone; dbSNP:rs33932981.)| VAR_002869 (In J-L…	4	0	0	0
Q5UIP0	Telomere-associated protein RIF1	RIF1_M2165		S2161: Phosphoserine; S2163: Phosphoserine; T2167: Phosphothreonine; S2172: Phosphoserine	M2165R	VAR_022793 (In dbSNP:rs16830057.)	4	0	0	0
P10644	cAMP-dependent protein kinase type I-alpha regulatory subunit	PRKAR1A_R74		K70: Ubiquitination; T73: Phosphothreonine; T75: Phosphothreonine; S77: Phosphoserine	R74C	VAR_046895 (In CNC1; exhibits increased PKA activity which is attributed to decreased binding to cAMP and/or the catalytic subunit.)	4	0	0	0
Q9H5I1	Histone-lysine N-methyltransferase SUV39H2	SUV39H2_D383		S381: Phosphoserine; S382: Phosphoserine; S384: Phosphoserine; S388: Phosphoserine	D383H	VAR_036344 (In a breast cancer sample; somatic mutation.)	4	0	0	0
Q96AY2	Crossover junction endonuclease EME1	EME1_K5		S6: Phosphoserine; S7: Phosphoserine; S9: Phosphoserine; S12: Phosphoserine	K5N	VAR_055708 (In dbSNP:rs35248609.)	4	0	0	0
O75874	Isocitrate dehydrogenase [NADP] cytoplasmic	IDH1_R132	Iso_dh:9-401	K126: N6-acetyllysine; K126: Ubiquitination; Y135: Phosphotyrosine; Y139: Phosphotyrosine	R132C; R132G; R132H; R132L; R132S	VAR_036013 (In colorectal cancer and glioma samples; glioblastoma multiforme; somatic mutation; abolishes magnesium binding and alters enzyme activity so that isocitrate is no longer converted to alpha-ketoglutarate but instead alpha-ketoglutarate is conve| VAR_055454 (In a glioma sample; glioblastoma multiforme; somatic mutation.)| VAR_055455 (In a glioma sample; glioblastoma multiforme; somatic…	4	0	0	0
Q8WZ42	Titin	TTN_I1544	I-set:1457-1547	S1539: Phosphoserine; S1540: Phosphoserine; S1542: Phosphoserine; T1546: Phosphothreonine	I1544V	VAR_040098	4	0	0	0
Q8WZ42	Titin	TTN_R33242		S33235: Phosphoserine; T33237: Phosphothreonine; S33245: Phosphoserine; S33247: Phosphoserine	R33242C	VAR_040336 (In a gastric adenocarcinoma sample; somatic mutation.)	4	0	0	0
Q8WZ42	Titin	TTN_P33620		S33614: Phosphoserine; S33618: Phosphoserine; S33624: Phosphoserine; T33626: Phosphothreonine	E33616K; P33620L	VAR_040341| VAR_040342	4	0	0	0
P13796	Plastin-2	LCP1_D24	EF_hand_5:13-78	K20: N6-acetyllysine; K20: Ubiquitination; Y28: Phosphotyrosine; S30: Phosphoserine	D24E	VAR_001371	4	0	0	0
Q14896	Myosin-binding protein C, cardiac-type	MYBPC3_G279		T274: Phosphothreonine; S275: Phosphoserine; S284: Phosphoserine; S286: Phosphoserine	R273H; G278E:non-pathogenic; G279A; R281Q; R282W	VAR_042741 (In CMH4.)| VAR_019891 (In CMH4; dbSNP:rs147315081.)| VAR_019892 (In CMH4.)| VAR_020569 (In dbSNP:rs11570060.)| VAR_029397 (In CMH4.)	4	0	0	0
Q14896	Myosin-binding protein C, cardiac-type	MYBPC3_R281		T274: Phosphothreonine; S275: Phosphoserine; S284: Phosphoserine; S286: Phosphoserine	G278E:non-pathogenic; G279A; R281Q; R282W	VAR_019891 (In CMH4; dbSNP:rs147315081.)| VAR_019892 (In CMH4.)| VAR_020569 (In dbSNP:rs11570060.)| VAR_029397 (In CMH4.)	4	0	0	0
P02533	Keratin, type I cytoskeletal 14	KRT14_V133		S128: Phosphoserine; Y129: Phosphotyrosine; K132: N6-acetyllysine; K132: Ubiquitination	Y129D:untested; L130P:untested; V133A; V133L:untested; R134P:untested	VAR_010445 (In DM-EBS; dbSNP:rs60470268.)| VAR_023722 (In DM-EBS; dbSNP:rs57522245.)| VAR_033496 (In dbSNP:rs642601.)| VAR_023723 (In WC-EBS and K-EBS; dbSNP:rs61027685.)| VAR_031635 (In K-EBS; dbSNP:rs61540016.)	4	0	0	0
P02533	Keratin, type I cytoskeletal 14	KRT14_L130		S128: Phosphoserine; Y129: Phosphotyrosine; K132: N6-acetyllysine; K132: Ubiquitination	R125C:pathogenic; R125G; R125H:pathogenic; R125S; Y129D:untested; L130P:untested; V133A; V133L:untested; R134P:untested	VAR_003837 (In DM-EBS; dbSNP:rs60399023.)| VAR_023721 (In DM-EBS.)| VAR_003838 (In DM-EBS; dbSNP:rs58330629.)| VAR_010444 (In DM-EBS.)| VAR_010445 (In DM-EBS; dbSNP:rs60470268.)| VAR_023722 (In DM-EBS; dbSNP:rs57522245.)| VAR_033496 (In dbSNP:rs642601.)| VAR_023723 (In WC-EBS and K-EBS; dbSNP:rs61027685.)| VAR_031635 (In K-EBS; dbSNP:rs61540016.)	4	0	0	0
P02533	Keratin, type I cytoskeletal 14	KRT14_R134		S128: Phosphoserine; Y129: Phosphotyrosine; K132: N6-acetyllysine; K132: Ubiquitination	Y129D:untested; L130P:untested; V133A; V133L:untested; R134P:untested	VAR_010445 (In DM-EBS; dbSNP:rs60470268.)| VAR_023722 (In DM-EBS; dbSNP:rs57522245.)| VAR_033496 (In dbSNP:rs642601.)| VAR_023723 (In WC-EBS and K-EBS; dbSNP:rs61027685.)| VAR_031635 (In K-EBS; dbSNP:rs61540016.)	4	0	0	0
P04264	Keratin, type II cytoskeletal 1	KRT1_G537		S530: Phosphoserine; Y532: Phosphotyrosine; S534: Phosphoserine; Y539: Phosphotyrosine	G537C	VAR_003862	4	0	0	0
Q7Z6L0	Proline-rich transmembrane protein 2	PRRT2_G237		S233: Phosphoserine; S238: Phosphoserine; S242: Phosphoserine; S244: Phosphoserine	G237R	VAR_067013 (In dbSNP:rs199556853.)	4	0	0	0
P00558	Phosphoglycerate kinase 1	PGK1_L88	PGK:8-406	K86: N6-acetyllysine; K86: Ubiquitination; K91: N6-acetyllysine; K91: Ubiquitination	L88P	VAR_006076 (In PGK1D; with congenital non-spherocytic anemia; variant Matsue.)	4	0	0	0
P00558	Phosphoglycerate kinase 1	PGK1_C316	PGK:8-406	K322: N6-acetyllysine; K322: Ubiquitination; K323: N6-acetyllysine; K323: Ubiquitination	D315N; C316R	VAR_006085 (In PGK1D; with rhabdomyolysis; variant Creteil.)| VAR_006086 (In PGK1D; with chronic hemolytic anemia; variant Michigan.)	4	0	0	0
P09429	High mobility group protein B1	HMGB1_G11	DUF1898:6-75	K12: N6-acetyllysine; K12: Ubiquitination; S15: Phosphoserine; Y16: Phosphotyrosine	G11R	VAR_046451 (In gastric-carcinoma cell line.)	4	0	0	0
P78527	DNA-dependent protein kinase catalytic subunit	PRKDC_N1071		Y1064: Phosphotyrosine; S1065: Phosphoserine; K1074: N6-acetyllysine; K1074: Ubiquitination	N1071S	VAR_019184 (In dbSNP:rs8178070.)	4	0	0	0
O96017	Serine/threonine-protein kinase Chk2	CHEK2_T59		S52: Phosphoserine; S55: Phosphoserine; S62: Phosphoserine; T65: Phosphothreonine	T59K; E64K	VAR_026630 (In multiple cancers.)| VAR_019107 (In prostate cancer; somatic mutation.)	4	0	0	0
O96017	Serine/threonine-protein kinase Chk2	CHEK2_A17		S12: Phosphoserine; S15: Phosphoserine; S19: Phosphoserine; S24: Phosphoserine	A17S	VAR_019101 (In an osteogenic sarcoma sample; somatic mutation; might influence susceptibility to breast cancer; does not cause protein abrogation in familial colorectal cancer.)	4	0	0	0
O96017	Serine/threonine-protein kinase Chk2	CHEK2_E64		S62: Phosphoserine; T65: Phosphothreonine; S67: Phosphoserine; T68: Phosphothreonine	T59K; E64K	VAR_026630 (In multiple cancers.)| VAR_019107 (In prostate cancer; somatic mutation.)	4	0	0	0
Q13061	Triadin	TRDN_L470		S463: Phosphoserine; T466: Phosphothreonine; S468: Phosphoserine; K477: Ubiquitination	L470M	VAR_057012 (In dbSNP:rs6569336.)	4	0	0	0
Q9NPE2	Neugrin	NGRN_L174		S168: Phosphoserine; S170: Phosphoserine; S172: Phosphoserine; S181: Phosphoserine	L174F	VAR_053905 (In dbSNP:rs11073922.)	4	0	0	0
O60832	H/ACA ribonucleoprotein complex subunit 4	DKC1_K39		K39: Ubiquitination; K46: N6-acetyllysine; K46: Ubiquitination	F36V:pathogenic; I38T:pathogenic; K39E:pathogenic; P40R:pathogenic; E41K:pathogenic	VAR_006811 (In XDKC; dbSNP:rs121912293.)| VAR_015674 (In HHS; dbSNP:rs28936072.)| VAR_010077 (In XDKC; dbSNP:rs121912296.)| VAR_006813 (In XDKC; dbSNP:rs121912292.)| VAR_010078 (In XDKC; dbSNP:rs121912302.)	3	1	1	0
P19429	Troponin I, cardiac muscle	TNNI3_K178		K177: N6-acetyllysine; K178: N6-acetyllysine; T181: Phosphothreonine	K178E:pathogenic	VAR_016082 (In RCM1; dbSNP:rs28934870.)	3	1	1	0
P63261	Actin, cytoplasmic 2	ACTG1_T89		K84: N6-methyllysine; T89: Phosphothreonine; Y91: Phosphotyrosine	T89I:pathogenic	VAR_032434 (In DFNA20; dbSNP:rs28999111.)	3	1	1	0
P13647	Keratin, type II cytoskeletal 5	KRT5_K173		K173: Ubiquitination; K178: N6-acetyllysine; K178: Sumoylation; K178: Ubiquitination	E167K:untested; E168K:untested; R169P:untested; E170K:pathogenic; K173N:pathogenic; L175F:pathogenic; N176S:untested; N177S:untested; F179S:untested	VAR_026536 (In WC-EBS; dbSNP:rs57378129.)| VAR_027722 (In DM-EBS; dbSNP:rs58619430.)| VAR_027723 (In DM-EBS; dbSNP:rs60720877.)| VAR_026537 (In K-EBS; dbSNP:rs59115483.)| VAR_010455 (In K-EBS; dbSNP:rs58163069.)| VAR_010456 (In DM-EBS; dbSNP:rs57890479.)| VAR_010457 (In DM-EBS; dbSNP:rs59092197.)| VAR_026538 (In WC-EBS; dbSNP:rs61495052.)| VAR_010458 (In DM-EBS; dbSNP:rs57781042.)	3	1	1	0
P00813	Adenosine deaminase	ADA_S291	A_deaminase:8-346	K284: Ubiquitination; Y290: Phosphotyrosine; S291: Phosphoserine	S291L:pathogenic; P297Q:pathogenic	VAR_002237 (In ADASCID; dbSNP:rs121908721.)| VAR_002238 (In ADASCID; dbSNP:rs121908718.)	3	1	1	0
Q13148	TAR DNA-binding protein 43	TARDBP_S379		S375: Phosphoserine; S377: Phosphoserine; S379: Phosphoserine	S379C:pathogenic; S379P:pathogenic; A382T	VAR_058617 (In ALS10; dbSNP:rs80356739.)| VAR_058618 (In ALS10; dbSNP:rs80356738.)| VAR_045667 (In ALS10; dbSNP:rs11689432.)	3	1	1	0
P43251	Biotinidase	BTD_T532		S527: Phosphoserine; T532: Phosphothreonine; Y536: Phosphotyrosine	T532M:pathogenic; R538C	VAR_005120 (In BTD deficiency; dbSNP:rs104893688.)| VAR_005121 (In BTD deficiency.)	3	1	1	0
P25963	NF-kappa-B inhibitor alpha	NFKBIA_S32		S32: Phosphoserine; S36: Phosphoserine; K38: Ubiquitination	S32I:pathogenic	VAR_034871 (In ADEDAID; dbSNP:rs28933100.)	3	1	1	0
P30613	Pyruvate kinase isozymes R/L	PKLR_K348		K348: N6-acetyllysine; K348: Ubiquitination; K354: Ubiquitination	I342F; K348N; A352D	VAR_011455 (In PKRD.)| VAR_011456 (In PKRD; Kamata.)| VAR_011477 (In PKRD.)	3	1	0	0
Q9H2I8	Leucine-rich repeat-containing protein C10orf11	C10orf11_S153		S146: Phosphoserine; S152: Phosphoserine; S153: Phosphoserine	S153F	VAR_033686 (In dbSNP:rs35349706.)	3	1	0	0
P02768	Serum albumin	ALB_K264	Serum_albumin:220-394	K257: N6-acetyllysine; T260: Phosphothreonine; K264: N6-acetyllysine	K264E	VAR_000516 (In Herborn.)	3	1	0	0
P02768	Serum albumin	ALB_K396		Y394: Phosphotyrosine; K396: N6-acetyllysine; K402: N6-acetyllysine	K396E; D399N; E400K; E400Q	VAR_000529 (In Naskapi/Mersin/Komagome-1.)| VAR_000530 (In Nagasaki-2.)| VAR_000531 (In Tochigi.)| VAR_000532 (In Malmo-5.)	3	1	0	0
P02768	Serum albumin	ALB_K598		K597: N6-acetyllysine; K598: N6-acetyllysine; S603: Phosphoserine	E594K; K597E; K598N	VAR_000544 (In Osaka-2/Phnom Phen/albumin B/Verona.)| VAR_000545 (In Gent/Milano Fast.)| VAR_000546 (In Vanves.)	3	1	0	0
Q8IY92	structure-specific endonuclease subunit SLX4 [Homo sapiens]	SLX4_S1271		S1264: Phosphoserine; S1271: Phosphoserine; T1273: Phosphothreonine	S1271F	VAR_019327 (In dbSNP:rs3810813.)	3	1	0	0
Q02878	60S ribosomal protein L6	RPL6_K237		K237: Ubiquitination; K239: N6-acetyllysine; K239: Ubiquitination	K237E	VAR_051810 (In dbSNP:rs16942044.)	3	1	0	0
O60383	Growth/differentiation factor 9	GDF9_S186		S185: Phosphoserine; S186: Phosphoserine; T189: Phosphothreonine	S186Y	VAR_058946 (In a patient with premature ovarian failure.)	3	1	0	0
Q9BQG1	Synaptotagmin-3	SYT3_S474	C2:448-536	S467: Phosphoserine; S474: Phosphoserine; S477: Phosphoserine	S474F	VAR_036389 (In a breast cancer sample; somatic mutation.)	3	1	0	0
Q86VD7	Mitochondrial coenzyme A transporter SLC25A42	SLC25A42_S39		S35: Phosphoserine; S36: Phosphoserine; S39: Phosphoserine	S39P	VAR_032970 (In dbSNP:rs17854359.)	3	1	0	0
P46013	Antigen KI-67	MKI67_T2720		T2716: Phosphothreonine; T2717: Phosphothreonine; T2720: Phosphothreonine	T2720P	VAR_024166 (In dbSNP:rs1050767.)	3	1	0	0
P46013	Antigen KI-67	MKI67_T1120		S1115: Phosphoserine; S1118: Phosphoserine; T1120: Phosphothreonine	T1120S	VAR_029060 (In dbSNP:rs11016074.)	3	1	0	0
Q5T3J3	Ligand-dependent nuclear receptor-interacting factor 1	LRIF1_S599		S599: Phosphoserine; S601: Phosphoserine; K605: Ubiquitination	S599P	VAR_027599 (In dbSNP:rs2232045.)	3	1	0	0
Q14002	Carcinoembryonic antigen-related cell adhesion molecule 7	CEACAM7_Y236		Y236: Phosphotyrosine; S242: Phosphoserine; S243: Phosphoserine	Y236H	VAR_059384 (In dbSNP:rs16975478.)	3	1	0	0
Q9H3P2	Negative elongation factor A	WHSC2_S335		T328: Phosphothreonine; S335: Phosphoserine; S336: Phosphoserine	S335A	VAR_059459 (In dbSNP:rs2234569.)	3	1	0	0
P04839	Cytochrome b-245 heavy chain	CYBB_Y41		Y41: Phosphotyrosine; T42: Phosphothreonine; K44: Ubiquitination	Y41D:untested	VAR_025613 (In CGD; dbSNP:rs151344453.)	3	1	0	0
Q96HC4	PDZ and LIM domain protein 5	PDLIM5_T381		S377: Phosphoserine; T381: Phosphothreonine; Y382: Phosphotyrosine	T381A	VAR_046664 (In dbSNP:rs7690296.)	3	1	0	0
Q96HC4	PDZ and LIM domain protein 5	PDLIM5_S319		S313: Phosphoserine; S318: Phosphoserine; S319: Phosphoserine	S319L	VAR_046662 (In dbSNP:rs1064238.)	3	1	0	0
Q96HC4	PDZ and LIM domain protein 5	PDLIM5_S136		S134: Phosphoserine; S136: Phosphoserine; S137: Phosphoserine	S136F	VAR_023779 (In dbSNP:rs2452600.)	3	1	0	0
P11413	Glucose-6-phosphate 1-dehydrogenase	G6PD_S106	G6PD_N:35-210	S106: Phosphoserine; Y107: Phosphotyrosine; Y112: Phosphotyrosine	S106C	VAR_002461 (In Vancouver; class I.)	3	1	0	0
Q9UKV3	Apoptotic chromatin condensation inducer in the nucleus	ACIN1_S478		S478: Phosphoserine; S481: Phosphoserine; S482: Phosphoserine	S478F	VAR_022033 (In dbSNP:rs3751501.)	3	1	0	0
O76082	Solute carrier family 22 member 5	SLC22A5_T468		T468: Phosphothreonine; S470: Phosphoserine; S474: Phosphoserine	S467C:pathogenic; T468R; R471C; R471P	VAR_022566 (In CDSP; reduces L-carnitine uptake; dbSNP:rs60376624.)| VAR_064149 (In CDSP; markedly reduced carnitine transport compared to the wild-type protein.)| VAR_064150 (In CDSP.)| VAR_066845 (In CDSP; reduces carnitine transport.)	3	1	0	0
P40692	DNA mismatch repair protein Mlh1	MLH1_S295		T288: Phosphothreonine; Y293: Phosphotyrosine; S295: Phosphoserine	L292P; S295T	VAR_043404 (In HNPCC2; uncertain pathogenicity.)| VAR_012916 (In HNPCC2.)	3	1	0	0
A6NER3	G antigen 12J	GAGE12J_Y9		S7: Phosphoserine; Y9: Phosphotyrosine; Y10: Phosphotyrosine	Y9C; R13S	VAR_037385 (In dbSNP:rs7064096.)| VAR_037386 (In dbSNP:rs7064105.)	3	1	0	0
Q8NCN5	Pyruvate dehydrogenase phosphatase regulatory subunit, mitochondrial	PDPR_Y109	DAO:44-402	Y104: Phosphotyrosine; Y109: Phosphotyrosine; Y110: Phosphotyrosine	Y109H	VAR_042504 (In dbSNP:rs2549532.)	3	1	0	0
P42224	Signal transducer and activator of transcription 1-alpha/beta	STAT1_Y170		Y170: Phosphotyrosine; K173: N6-acetyllysine; K173: Ubiquitination	D165G; D165H; Y170N; C174R	VAR_065934 (In CANDF7; gain of function mutation associated with increased STAT1 phosphorylation due to impaired nuclear dephosphorylation.)| VAR_065935 (In CANDF7.)| VAR_065936 (In CANDF7.)| VAR_065937 (In CANDF7.)	3	1	0	0
O14974	RecName: Full=Protein phosphatase 1 regulatory subunit 12A; AltName: Full=Myosin phosphatase-targeti	PPP1R12A_T305		S299: Phosphoserine; S304: Phosphoserine; T305: Phosphothreonine	T305P	VAR_038950 (In dbSNP:rs2596781.)	3	1	0	0
P51812	Ribosomal protein S6 kinase alpha-3	RPS6KA3_Y483	Pkinase:422-679	T478: Phosphothreonine; Y483: Phosphotyrosine; Y488: Phosphotyrosine	Y483C	VAR_040629 (In a gastric adenocarcinoma sample; somatic mutation.)	3	1	0	0
P08922	Proto-oncogene tyrosine-protein kinase ROS	ROS1_T145	fn3:100-177	T143: Phosphothreonine; Y144: Phosphotyrosine; T145: Phosphothreonine	T145P	VAR_030648 (In dbSNP:rs1998206.)	3	1	0	0
Q86VD1	MORC family CW-type zinc finger protein 1	MORC1_S767		K765: N6,N6-dimethyllysine; S767: Phosphoserine; S772: Phosphoserine	S767N	VAR_051193 (In dbSNP:rs2290057.)	3	1	0	0
Q8WVB6	Chromosome transmission fidelity protein 18 homolog	CHTF18_S63		S63: Phosphoserine; S64: Phosphoserine; S70: Phosphoserine	S63F	VAR_043990 (In dbSNP:rs2277902.)	3	1	0	0
P63261	Actin, cytoplasmic 2	ACTG1_T160		S155: Phosphoserine; T160: Phosphothreonine; Y166: Phosphotyrosine	S155F:pathogenic; T160I	VAR_067816 (In BRWS2; dbSNP:rs281875326.)| VAR_048186 (In dbSNP:rs11549206.)	3	1	0	0
Q9BZD4	Kinetochore protein Nuf2	NUF2_S239		K234: Ubiquitination; S239: Phosphoserine; T242: Phosphothreonine	S239R	VAR_027491 (In dbSNP:rs16852767.)	3	1	0	0
P21291	Cysteine and glycine-rich protein 1	CSRP1_K108		K108: N6-acetyllysine; K112: N6-acetyllysine; K112: Ubiquitination	K108I	VAR_050144 (In dbSNP:rs3738283.)	3	1	0	0
Q16620	BDNF/NT-3 growth factors receptor	NTRK2_Y706	Pkinase_Tyr:538-807	Y702: Phosphotyrosine; Y706: Phosphotyrosine; Y707: Phosphotyrosine	Y706C	VAR_065890 (In OHPDD; expressed normally on the cell surface; results in markedly impaired ligand-induced phosphorylation as well as impaired downstream MAPK1 phosphorylation.)	3	1	0	0
P54278	Mismatch repair endonuclease PMS2	PMS2_T485		S478: Phosphoserine; S482: Phosphoserine; T485: Phosphothreonine	H479Q; T485K	VAR_012969| VAR_012970 (In dbSNP:rs1805323.)	3	1	0	0
P54278	Mismatch repair endonuclease PMS2	PMS2_T597		T597: Phosphothreonine; S601: Phosphoserine; S603: Phosphoserine	T597S:probable-non-pathogenic	VAR_012972 (May be associated with increased susceptibility to colorectal cancer; significantly reduced interaction with MLH1; dbSNP:rs1805318.)	3	1	0	0
P30260	Cell division cycle protein 27 homolog	CDC27_S320		T313: Phosphothreonine; K319: Ubiquitination; S320: Phosphoserine	S320P	VAR_052613 (In dbSNP:rs3208653.)	3	1	0	0
Q8IZP2	Putative protein FAM10A4	ST13P4_S71		S71: Phosphoserine; S72: Phosphoserine; S75: Phosphoserine	S71L	VAR_023644	3	1	0	0
Q06787	Fragile X mental retardation protein 1	FMR1_R546		R544: Methylation; R544: Omega-N-methylarginine; R544: Omega-N-methylated arginine; R546: Methylation; R546: Omega-N-methylarginine	R546H	VAR_005235	3	1	0	0
Q9ULL8	Protein Shroom4	SHROOM4_S1089		S1082: Phosphoserine; T1087: Phosphothreonine; S1089: Phosphoserine	S1089L	VAR_032258 (In SDSX.)	3	1	0	0
Q13480	GRB2-associated-binding protein 1	GAB1_T387		S381: Phosphoserine; S383: Phosphoserine; T387: Phosphothreonine	T387N	VAR_036133 (In a breast cancer sample; somatic mutation.)	3	1	0	0
Q9NP61	ADP-ribosylation factor GTPase-activating protein 3	ARFGAP3_S231		K228: N6-acetyllysine; K229: N6-acetyllysine; S231: Phosphoserine	S231G	VAR_055523 (In dbSNP:rs9607957.)	3	1	0	0
Q9NP61	ADP-ribosylation factor GTPase-activating protein 3	ARFGAP3_S370		S367: Phosphoserine; S370: Phosphoserine; S374: Phosphoserine	S370G	VAR_055524 (In dbSNP:rs16986123.)	3	1	0	0
P53634	Dipeptidyl peptidase 1	CTSC_Y347	Peptidase_C1:231-458	Y345: Phosphotyrosine; Y347: Phosphotyrosine; Y352: Phosphotyrosine	Y347C	VAR_009546 (In PLS and AP1.)	3	1	0	0
P16989	DNA-binding protein A	CSDA_T75		S72: Phosphoserine; T75: Phosphothreonine; S79: Phosphoserine	T75A	VAR_013114 (In dbSNP:rs1126501.)	3	1	0	0
P15531	Nucleoside diphosphate kinase A	NME1_S120	NDK:5-139	H118: Phosphohistidine; S120: Phosphoserine; S122: Phosphoserine; S125: Phosphoserine	S120G	VAR_004625 (In a neuroblastoma sample; increased motility of carcinoma cells; dbSNP:rs121917887.)	3	1	0	0
P48444	Coatomer subunit delta	ARCN1_K309		K309: N6-acetyllysine; K309: Ubiquitination; Y310: Phosphotyrosine	K309N	VAR_011789 (In dbSNP:rs1063124.)	3	1	0	0
P16615	Sarcoplasmic/endoplasmic reticulum calcium ATPase 2	ATP2A2_S495	Hydrolase:345-714	S495: Phosphoserine; Y497: Phosphotyrosine; T499: Phosphothreonine	S495F	VAR_008622 (In DD.)	3	1	0	0
Q9H8Y8	Golgi reassembly-stacking protein 2	GORASP2_S432		S432: Phosphoserine; T433: Phosphothreonine; S436: Phosphoserine	S432F	VAR_051013 (In dbSNP:rs3770436.)	3	1	0	0
P78559	Microtubule-associated protein 1A	MAP1A_S2056		S2052: Phosphoserine; S2056: Phosphoserine; T2058: Phosphothreonine	S2056R	VAR_039726 (In dbSNP:rs1060953.)	3	1	0	0
Q13111	Chromatin assembly factor 1 subunit A	CHAF1A_S950		T949: Phosphothreonine; S950: Phosphoserine; S951: Phosphoserine	S950A	VAR_055333 (In dbSNP:rs243383.)	3	1	0	0
Q8NFD5	AT-rich interactive domain-containing protein 1B	ARID1B_K1773		K1773: N6-acetyllysine; K1777: N6-acetyllysine; K1780: N6-acetyllysine	K1773R	VAR_067689	3	1	0	0
P29536	Leiomodin-1	LMOD1_T295		T288: Phosphothreonine; T295: Phosphothreonine; T300: Phosphothreonine	T295M	VAR_021839 (In dbSNP:rs2820312.)	3	1	0	0
Q9HB58	Sp110 nuclear body protein	SP110_T367		T367: Phosphothreonine; S369: Phosphoserine; T370: Phosphothreonine	T367M	VAR_027178 (In dbSNP:rs59573011.)	3	1	0	0
Q14680	Maternal embryonic leucine zipper kinase	MELK_T56	Pkinase:11-263	K55: Ubiquitination; T56: Phosphothreonine; K62: Ubiquitination	T56M	VAR_040794 (In dbSNP:rs35233455.)	3	1	0	0
Q14680	Maternal embryonic leucine zipper kinase	MELK_T460		T459: Phosphothreonine; T460: Phosphothreonine; T466: Phosphothreonine	T460M	VAR_040798 (In an ovarian mucinous carcinoma sample; somatic mutation.)	3	1	0	0
O14802	DNA-directed RNA polymerase III subunit RPC1	POLR3A_K713		K711: Ubiquitination; K713: Ubiquitination; Y714: Phosphotyrosine	K713N	VAR_051874 (In dbSNP:rs35354908.)	3	1	0	0
O15540	Fatty acid-binding protein, brain	FABP7_T61	Lipocalin:7-132	T54: Phosphothreonine; T57: Phosphothreonine; T61: Phosphothreonine	T61M	VAR_049012 (In dbSNP:rs2279381.)	3	1	0	0
P15056	Serine/threonine-protein kinase B-raf	BRAF_S467	Pkinase_Tyr:457-714	S465: Phosphoserine; S467: Phosphoserine; T470: Phosphothreonine	R462I; I463S; G464E; G464V; G466A; G466E; G466V; S467A; F468S; G469A; G469E; G469R; G469V	VAR_018613 (In CRC.)| VAR_018614 (In CRC.)| VAR_018615 (In CRC.)| VAR_018616 (In a colorectal cancer cell line; elevated kinase activity; efficiently induces cell transformation.)| VAR_018617 (In melanoma.)| VAR_018618 (In melanoma.)| VAR_018512 (In LNCR.)| VAR_035096 (In CFC syndrome.)| VAR_035097 (In CFC syndrome.)| VAR_018620 (In NHL; also in a lung adenocarcinoma sample; somatic mutation; ele…	3	1	0	0
P55017	Solute carrier family 12 member 3	SLC12A3_T60		T55: Phosphothreonine; T60: Phosphothreonine; T66: Phosphothreonine	T60M; D62N	VAR_039475 (In GS.)| VAR_039476 (In GS.)	3	1	0	0
Q9C0C2	182 kDa tankyrase-1-binding protein	TNKS1BP1_S714		S712: Phosphoserine; S714: Phosphoserine; S717: Phosphoserine	S714N	VAR_032615 (In dbSNP:rs34203865.)	3	1	0	0
P42685	Tyrosine-protein kinase FRK	FRK_S133	SH2:116-193	Y132: Phosphotyrosine; S133: Phosphoserine; S139: Phosphoserine	S133L	VAR_041703 (In dbSNP:rs34064900.)	3	1	0	0
P49759	Dual specificity protein kinase CLK1	CLK1_S61		Y56: Phosphotyrosine; S59: Phosphoserine; S61: Phosphoserine	S61F	VAR_040409 (In dbSNP:rs55989135.)	3	1	0	0
P60660	Myosin light polypeptide 6	MYL6_T103		K98: N6-acetyllysine; K98: Ubiquitination; T103: Phosphothreonine	T103P	VAR_034118 (In dbSNP:rs1050470.)	3	1	0	0
Q9BQN1	Protein FAM83C	FAM83C_Y600		S594: Phosphoserine; Y600: Phosphotyrosine; S606: Phosphoserine	Y600H	VAR_053901 (In dbSNP:rs35560631.)	3	1	0	0
Q3T8J9	GON-4-like protein	GON4L_T416		S413: Phosphoserine; T416: Phosphothreonine; T418: Phosphothreonine	T416A	VAR_056170 (In dbSNP:rs34939643.)	3	1	0	0
Q06187	Tyrosine-protein kinase BTK	BTK_S366		Y361: Phosphotyrosine; S366: Phosphoserine; S371: Phosphoserine	Y361C:pathogenic; H362Q; H364P; N365Y; S366F; L369F; I370M; R372G	VAR_006234 (In XLA; mild; dbSNP:rs28935478.)| VAR_006235 (In XLA.)| VAR_006236 (In XLA.)| VAR_006237 (In XLA.)| VAR_008310 (In XLA.)| VAR_008311 (In XLA.)| VAR_006238 (In XLA.)| VAR_008312 (In XLA.)	3	1	0	0
P68133	Actin, alpha skeletal muscle	ACTA1_Y281		T280: Phosphothreonine; Y281: Phosphotyrosine; S283: Phosphoserine	Y281H; N282K; M285K	VAR_062471 (In NEM3.)| VAR_015585 (In NEM3; severe.)| VAR_062472 (In NEM3.)	3	1	0	0
Q9Y3A5	Ribosome maturation protein SBDS	SBDS_K67		K62: Ubiquitination; K67: N6-acetyllysine; K68: N6-acetyllysine	K67E	VAR_015392 (In SDS.)	3	1	0	0
P23443	Ribosomal protein S6 kinase beta-1	RPS6KB1_S398		S394: Phosphoserine; S398: Phosphoserine; S403: Phosphoserine	S398A	VAR_040642	3	1	0	0
P35222	Catenin beta-1	CTNNB1_T41		S37: Phosphoserine; T41: Phosphothreonine; S45: Phosphoserine	I35S; S37A; S37C; S37F; S37Y; T41A; T41I; S45F; S45P	VAR_017623 (In hepatocellular carcinoma.)| VAR_017624 (In MDB and hepatocellular carcinoma; enhances transactivation of target genes.)| VAR_017625 (In PTR, hepatoblastoma and ovarian cancer.)| VAR_017626 (In PTR.)| VAR_017627 (In hepatocellular carcinoma.)| VAR_017629 (In hepatoblastoma and hepatocellular carcinoma; also in a desmoid tumor; strongly reduces phosphorylation and degradation; abolis…	3	1	0	0
Q9HB96	Fanconi anemia group E protein	FANCE_S204		K199: Ubiquitination; S204: Phosphoserine; S210: Phosphoserine	S204L	VAR_023373 (In dbSNP:rs7761870.)	3	1	0	0
Q9UNM6	26S proteasome non-ATPase regulatory subunit 13	PSMD13_S150		T149: Phosphothreonine; S150: Phosphoserine; Y156: Phosphotyrosine	S150L	VAR_057050 (In dbSNP:rs28927679.)	3	1	0	0
Q8NG08	DNA helicase B	HELB_T980		T980: Phosphothreonine; S982: Phosphoserine; S984: Phosphoserine	T980I	VAR_043859 (In dbSNP:rs1168312.)	3	1	0	0
Q9HC35	Echinoderm microtubule-associated protein-like 4	EML4_S978		S978: Phosphoserine; S980: Phosphoserine; S981: Phosphoserine	S978L	VAR_031729 (In dbSNP:rs28364731.)	3	1	0	0
O60353	Frizzled-6	FZD6_S620		S620: Phosphoserine; S624: Phosphoserine; S626: Phosphoserine	S620T	VAR_066969 (In dbSNP:rs116195528.)	3	1	0	0
O15055	Period circadian protein homolog 2	PER2_S662		S662: O-Glycosylation; S662: Phosphoserine; S665: Phosphoserine; S668: O-Glycosylation; S668: Phosphoserine	S662G	VAR_029080 (In FASPS1; reduced in vitro phosphorylation by CSNK1E.)	3	1	0	0
P04275	von Willebrand factor	VWF_Y1584	VWA:1498-1659	T1578: Phosphothreonine; Y1584: Phosphotyrosine; S1586: Phosphoserine	Y1584C:other	VAR_005810 (Exhibits increased in susceptibility to proteolysis by ADAMTS13; dbSNP:rs1800386.)	3	1	0	0
P08559	Pyruvate dehydrogenase E1 component subunit alpha, somatic form, mitochondrial	PDHA1_T231		Y227: Phosphotyrosine; T231: Phosphothreonine; S232: Phosphoserine	T231A	VAR_004957 (In PDHAD.)	3	1	0	0
Q6KC79	Nipped-B-like protein	NIPBL_S135		S135: Phosphoserine; S136: Phosphoserine; S139: Phosphoserine	S135N	VAR_019518 (In dbSNP:rs3822471.)	3	1	0	0
Q04637	Eukaryotic translation initiation factor 4 gamma 1	EIF4G1_Y311		Y311: Phosphotyrosine; S314: Phosphoserine; T318: Phosphothreonine	Y311C	VAR_055704 (In dbSNP:rs16858632.)	3	1	0	0
Q15154	pericentriolar material 1 protein [Homo sapiens]	PCM1_S159		K152: Ubiquitination; T158: Phosphothreonine; S159: Phosphoserine	S159N; S159R	VAR_030164 (In dbSNP:rs412750.)| VAR_062172 (In dbSNP:rs412750.)	3	1	0	0
Q15154	pericentriolar material 1 protein [Homo sapiens]	PCM1_K1701		S1697: Phosphoserine; T1699: Phosphothreonine; K1701: Ubiquitination	K1701N	VAR_047383 (In dbSNP:rs36113670.)	3	1	0	0
P12883	Myosin-7	MYH7_T412	Myosin_head:87-766	Y410: Phosphotyrosine; T412: Phosphothreonine; K413: N6-acetyllysine	V406M; G407V; V411I; T412N	VAR_020805 (In CMH1.)| VAR_042780 (In CMH1.)| VAR_029432 (In CMH1.)| VAR_042781 (In CMD1S.)	3	1	0	0
P12883	Myosin-7	MYH7_Y162	Myosin_head:87-766	Y162: Phosphotyrosine; Y164: Phosphotyrosine; T167: Phosphothreonine	Y162C	VAR_020798 (In CMH1.)	3	1	0	0
Q99501	GAS2-like protein 1	GAS2L1_S490		S489: Phosphoserine; S490: Phosphoserine; S492: Phosphoserine	S490G	VAR_059974 (In dbSNP:rs34124440.)	3	1	0	0
Q01974	Tyrosine-protein kinase transmembrane receptor ROR2	ROR2_S762		Y755: Phosphotyrosine; S758: Phosphoserine; S762: Phosphoserine	S762L	VAR_041798 (In dbSNP:rs34491822.)	3	1	0	0
P02545	Prelamin-A/C	LMNA_S303		S301: Phosphoserine; S303: Phosphoserine; S307: Phosphoserine	R298C; L302P; S303P	VAR_017661 (In CMT2B1.)| VAR_063590 (In MDCL.)| VAR_064968 (In EDMD2.)	3	1	0	0
O95255	Multidrug resistance-associated protein 6	ABCC6_K281		S278: Phosphoserine; K281: N6-acetyllysine; K281: Ubiquitination	K281E	VAR_013368 (In dbSNP:rs4780606.)	3	1	0	0
P69905	hemoglobin subunit alpha [Homo sapiens]	HBA2_K140		S134: O-Glycosylation; S139: Phosphoserine; K140: N6-acetyllysine; Y141: Phosphotyrosine	S134R; V136E; L137M; L137P; L137R; S139P; K140E; K140T; Y141H; R142C; R142H; R142L; R142P	VAR_002844 (In Val de Marne; O(2) affinity up.)| VAR_002845 (In Pavie.)| VAR_002846 (In Chicago.)| VAR_002847 (In Bibba; unstable; causes alpha-thalassemia.)| VAR_035242 (In Toyama.)| VAR_002848 (In Attleboro; O(2) affinity up.)| VAR_002849 (In Hanamaki; O(2) affinity up.)| VAR_002850 (In Tokoname; O(2) affinity up.)| VAR_002851 (In Rouen/Ethiopia; O(2) affinity up.)| VAR_002852 (In Nunobiki; O(2…	3	1	0	0
P69905	hemoglobin subunit alpha [Homo sapiens]	HBA2_S134		S134: O-Glycosylation; S139: Phosphoserine; K140: N6-acetyllysine; Y141: Phosphotyrosine	K128N; L130P; A131D; A131P; S132P; S134R; V136E; L137M; L137P; L137R; S139P; K140E; K140T	VAR_002839 (In Jackson.)| VAR_002840 (In Tunis-Bizerte; unstable; causes alpha-thalassemia.)| VAR_002842 (In Yuda; O(2) affinity down.)| VAR_002841 (In Sun Prairie; unstable.)| VAR_002843 (In Questembert; highly unstable; causes alpha-thalassemia.)| VAR_002844 (In Val de Marne; O(2) affinity up.)| VAR_002845 (In Pavie.)| VAR_002846 (In Chicago.)| VAR_002847 (In Bibba; unstable; causes alpha-thala…	3	1	0	0
P69905	hemoglobin subunit alpha [Homo sapiens]	HBA2_K17	Globin:7-107	K12: N6-acetyllysine; K17: N6-acetyllysine; K17: Ubiquitination	V11F; K12E; A13D; A14P; W15R; G16R; K17M; K17N; G19D; G19R; A20D; A20E; H21Q:other; H21R:other; A22D:other; A22P; G23D	VAR_014605 (In dbSNP:rs1799896.)| VAR_002729 (In Anantharaj.)| VAR_002730 (In J-Paris 1/J-Aljezur; dbSNP:rs35615982.)| VAR_038150 (In Ravenscourt Park; causes alpha-thalassemia; dbSNP:rs35331909.)| VAR_002731 (In Evanston; O(2) affinity up; dbSNP:rs33964317.)| VAR_002732 (In Ottawa/Siam; dbSNP:rs35816645.)| VAR_002733 (In Harbin; slightly unstable; dbSNP:rs35210126.)| VAR_002734 (In Beijing; dbSN…	3	1	0	0
P69905	hemoglobin subunit alpha [Homo sapiens]	HBA2_Y141		S134: O-Glycosylation; S139: Phosphoserine; K140: N6-acetyllysine; Y141: Phosphotyrosine	V136E; L137M; L137P; L137R; S139P; K140E; K140T; Y141H; R142C; R142H; R142L; R142P	VAR_002845 (In Pavie.)| VAR_002846 (In Chicago.)| VAR_002847 (In Bibba; unstable; causes alpha-thalassemia.)| VAR_035242 (In Toyama.)| VAR_002848 (In Attleboro; O(2) affinity up.)| VAR_002849 (In Hanamaki; O(2) affinity up.)| VAR_002850 (In Tokoname; O(2) affinity up.)| VAR_002851 (In Rouen/Ethiopia; O(2) affinity up.)| VAR_002852 (In Nunobiki; O(2) affinity up.)| VAR_002854 (In Suresnes; O(2) af…	3	1	0	0
P69905	hemoglobin subunit alpha [Homo sapiens]	HBA2_S139		S134: O-Glycosylation; S139: Phosphoserine; K140: N6-acetyllysine; Y141: Phosphotyrosine	S134R; V136E; L137M; L137P; L137R; S139P; K140E; K140T; Y141H; R142C; R142H; R142L; R142P	VAR_002844 (In Val de Marne; O(2) affinity up.)| VAR_002845 (In Pavie.)| VAR_002846 (In Chicago.)| VAR_002847 (In Bibba; unstable; causes alpha-thalassemia.)| VAR_035242 (In Toyama.)| VAR_002848 (In Attleboro; O(2) affinity up.)| VAR_002849 (In Hanamaki; O(2) affinity up.)| VAR_002850 (In Tokoname; O(2) affinity up.)| VAR_002851 (In Rouen/Ethiopia; O(2) affinity up.)| VAR_002852 (In Nunobiki; O(2…	3	1	0	0
Q9H993	UPF0364 protein C6orf211	C6orf211_S154		S151: Phosphoserine; S154: Phosphoserine; T160: Phosphothreonine	G150E; S154A	VAR_053091 (In dbSNP:rs35734927.)| VAR_053092 (In dbSNP:rs34437617.)	3	1	0	0
P40337	Von Hippel-Lindau disease tumor suppressor	VHL_S111	VHL:58-213	T105: Phosphothreonine; S111: Phosphoserine; Y112: Phosphotyrosine	T105P; G106D; R107G; R107P; H110Y; S111C; S111N; S111R; Y112H; Y112N; G114C; G114R; G114S; H115Q; H115R; H115Y; L116V; W117C	VAR_005711 (In VHLD; type I.)| VAR_005712 (In lung cancer.)| VAR_034991 (In pheochromocytoma.)| VAR_005713 (In VHLD; type I.)| VAR_055087 (In dbSNP:rs17855706.)| VAR_005714 (In VHLD; type II.)| VAR_005715 (In VHLD; type I.)| VAR_005716 (In VHLD; type I.)| VAR_005717 (In VHLD; type IIA.)| VAR_034992 (In VHLD.)| VAR_005718 (In VHLD; type II.)| VAR_005719 (In VHLD; type I-II.)| VAR_005720 (In VHLD; …	3	1	0	0
P40337	Von Hippel-Lindau disease tumor suppressor	VHL_S38		S33: Phosphoserine; S38: Phosphoserine; S43: Phosphoserine	S38P	VAR_005670 (In VHLD; type II.)	3	1	0	0
P40337	Von Hippel-Lindau disease tumor suppressor	VHL_Y112	VHL:58-213	T105: Phosphothreonine; S111: Phosphoserine; Y112: Phosphotyrosine	G106D; R107G; R107P; H110Y; S111C; S111N; S111R; Y112H; Y112N; G114C; G114R; G114S; H115Q; H115R; H115Y; L116V; W117C; L118P; L118R	VAR_005712 (In lung cancer.)| VAR_034991 (In pheochromocytoma.)| VAR_005713 (In VHLD; type I.)| VAR_055087 (In dbSNP:rs17855706.)| VAR_005714 (In VHLD; type II.)| VAR_005715 (In VHLD; type I.)| VAR_005716 (In VHLD; type I.)| VAR_005717 (In VHLD; type IIA.)| VAR_034992 (In VHLD.)| VAR_005718 (In VHLD; type II.)| VAR_005719 (In VHLD; type I-II.)| VAR_005720 (In VHLD; type II.)| VAR_005723 (In VHLD;…	3	1	0	0
P22894	Neutrophil collagenase	MMP8_T32	PG_binding_1:26-86	T30: Phosphothreonine; T32: Phosphothreonine; Y36: Phosphotyrosine	T32I	VAR_025037 (In dbSNP:rs3765620.)	3	1	0	0
Q9UQ35	Serine/arginine repetitive matrix protein 2	SRRM2_T856		S854: Phosphoserine; T856: Phosphothreonine; S857: Phosphoserine	T856R	VAR_048868 (In dbSNP:rs12185191.)	3	1	0	0
P00519	Tyrosine-protein kinase ABL1	ABL1_T852		T852: Phosphothreonine; T854: Phosphothreonine; S855: Phosphoserine	T852P	VAR_025044	3	1	0	0
P59923	Zinc finger protein 445	ZNF445_Y428		S424: Phosphoserine; Y428: Phosphotyrosine; Y433: Phosphotyrosine	Y428C	VAR_052832 (In dbSNP:rs11710965.)	3	1	0	0
P13498	cytochrome b-245 light chain [Homo sapiens]	CYBA_Y72	Cytochrom_B558a:2-195	K71: Ubiquitination; Y72: Phosphotyrosine; K78: Ubiquitination	Y72H:non-pathogenic	VAR_005122 (In dbSNP:rs4673.)	3	1	0	1
Q99959	Plakophilin-2	PKP2_S70		T63: Phosphothreonine; S70: Phosphoserine; S71: Phosphoserine	S70I:non-pathogenic	VAR_065704 (In dbSNP:rs75909145.)	3	1	0	1
Q8IU80	Transmembrane protease serine 6	TMPRSS6_S288		T287: Phosphothreonine; S288: Phosphoserine; Y290: Phosphotyrosine	S288L	VAR_051842 (In dbSNP:rs5995378.)	3	1	0	0
P30307	M-phase inducer phosphatase 3	CDC25C_S14		S14: Phosphoserine; S15: Phosphoserine; S17: Phosphoserine	S14N	VAR_027922 (In dbSNP:rs11567959.)	3	1	0	0
P05023	Sodium/potassium-transporting ATPase subunit alpha-1	ATP1A1_S47	Cation_ATPase_N:43-111	K45: Ubiquitination; S47: Phosphoserine; K54: Ubiquitination	S47I	VAR_048374 (In dbSNP:rs12564026.)	3	1	0	0
Q92889	DNA repair endonuclease XPF	ERCC4_S662		T660: Phosphothreonine; S662: Phosphoserine; T669: Phosphothreonine	S662P	VAR_014770 (In dbSNP:rs2020955.)	3	1	0	0
Q9UKW4	Guanine nucleotide exchange factor VAV3	VAV3_T298	RhoGEF:196-370	Y294: Phosphotyrosine; S296: Phosphoserine; T298: Phosphothreonine	T298S	VAR_033522 (In dbSNP:rs7528153.)	3	1	0	0
Q5TCH4	Cytochrome P450 4A22	CYP4A22_Y104	p450:51-505	Y100: Phosphotyrosine; Y104: Phosphotyrosine; K106: N6-acetyllysine	Y104F	VAR_061045 (In dbSNP:rs61507155.)	3	1	0	0
P10636	Microtubule-associated protein tau	MAPT_K686		K686: N6-acetyllysine; K687: N6-acetyllysine; T690: Phosphothreonine	K686I	VAR_019668 (In PIDB; 90% reduction in the rate of microtubule assembly.)	3	1	0	0
P10636	Microtubule-associated protein tau	MAPT_S622		S622: Phosphoserine; Y627: Phosphotyrosine; K628: N6-acetyllysine	V617I; P618L; P618S; G620V; S622N	VAR_064624 (In dbSNP:rs116733906.)| VAR_010348 (In FTD; most common mutation; reduction in the ability to promote microtubule assembly; accelerates aggregation of tau into filaments.)| VAR_010349 (In FTD and CBD; reduction in the ability to promote microtubule assembly.)| VAR_037439 (In PSNP1.)| VAR_010350 (In FTD; minimal parkinsonism; very early age of onset.)	3	1	0	0
P51149	Ras-related protein Rab-7a	RAB7A_K32	Ras:10-175	K32: Ubiquitination; Y37: Phosphotyrosine; K38: Ubiquitination	K32E	VAR_037886 (In dbSNP:rs11549759.)	3	1	0	0
Q02410	Amyloid beta A4 precursor protein-binding family A member 1	APBA1_S184		Y183: Phosphotyrosine; S184: Phosphoserine; Y190: Phosphotyrosine	S184A	VAR_050664 (In dbSNP:rs34788368.)	3	1	0	0
P63000	Ras-related C3 botulinum toxin substrate 1	RAC1_K130	Ras:5-178	K123: Methylation; K123: Ubiquitination; K130: Trimethylation; K133: Ubiquitination	K130R; K133E; T135I	VAR_014547 (In dbSNP:rs5828.)| VAR_014548 (In dbSNP:rs5835.)| VAR_033303 (In dbSNP:rs11540455.)	3	1	0	0
Q68DN1	Uncharacterized protein C2orf16	C2orf16_S1665		S1664: Phosphoserine; S1665: Phosphoserine; S1666: Phosphoserine	S1665P	VAR_031323 (In dbSNP:rs28381983.)	3	1	0	0
P02042	Hemoglobin subunit delta	HBD_T5		T5: Phosphothreonine; K9: N6-acetyllysine; T10: Phosphothreonine	V2A:other; H3L; H3R:other; T5I; T5S; A11D	VAR_003096 (In Niigata; dbSNP:rs34991152.)| VAR_030499 (In Catania.)| VAR_003097 (In Sphakia; dbSNP:rs35433207.)| VAR_018740 (In dbSNP:rs35406175.)| VAR_018741 (In haplotype T11; Kenya; dbSNP:rs35406175.)| VAR_030500 (In MUMC/Corleone.)	3	1	0	0
Q14524	Sodium channel protein type 5 subunit alpha	SCN5A_Y1494		K1493: N6-acetyllysine; Y1494: Phosphotyrosine; Y1495: Phosphotyrosine	Y1494N; K1500N	VAR_055196 (In BRGDA1.)| VAR_008957	3	1	0	0
P32004	Neural cell adhesion molecule L1	L1CAM_S1194	Bravo_FIGEY:1116-1235	S1190: Phosphoserine; S1191: Phosphoserine; S1194: Phosphoserine	S1194L	VAR_003947 (In HSAS and MASA.)	3	1	0	0
P32004	Neural cell adhesion molecule L1	L1CAM_S1224	Bravo_FIGEY:1116-1235	S1224: Phosphoserine; Y1229: Phosphotyrosine; S1230: Phosphoserine	S1224L	VAR_003948 (In HSAS.)	3	1	0	0
Q15583	Homeobox protein TGIF1	TGIF1_S291		S286: Phosphoserine; S291: Phosphoserine; S294: Phosphoserine	P289S; S291F; P292L; P292S	VAR_047363 (In dbSNP:rs11571512.)| VAR_009964 (In HPE4.)| VAR_020151 (In dbSNP:rs2229333.)| VAR_061268 (In dbSNP:rs4468717.)	3	1	0	0
P00441	Superoxide dismutase [Cu-Zn]	SOD1_S106	Sod_Cu:5-150	S99: Phosphoserine; S103: Phosphoserine; S106: Phosphoserine	E101G; E101K; D102G; D102N; I105F; S106L; L107V; G109V	VAR_007150 (In ALS1.)| VAR_013534 (In ALS1.)| VAR_007151 (In ALS1.)| VAR_007152 (In ALS1.)| VAR_008720 (In ALS1.)| VAR_013535 (In ALS1.)| VAR_007153 (In ALS1.)| VAR_013536 (In ALS1.)	3	1	0	0
P08123	Collagen alpha-2(I) chain	COL1A2_T1148		S1141: Phosphoserine; T1148: Phosphothreonine; S1155: Phosphoserine	T1148P	VAR_001904 (In OI3; dbSNP:rs1800250.)	3	1	0	0
Q96QT4	Transient receptor potential cation channel subfamily M member 7	TRPM7_T1482		S1476: Phosphoserine; S1477: Phosphoserine; T1482: Phosphothreonine	T1482I:other	VAR_019967 (Mutant channels are functional but show increased susceptibility to inhibition by intracellular magnesium concentrations compared to wild-type channels; dbSNP:rs8042919.)	3	1	0	0
Q52LW3	Rho GTPase-activating protein 29	ARHGAP29_S552		S552: Phosphoserine; S557: Phosphoserine; S559: Phosphoserine	S552C	VAR_038552 (In a breast cancer sample; somatic mutation.)	3	1	0	0
Q14152	Eukaryotic translation initiation factor 3 subunit A	EIF3A_K694		K693: N6-acetyllysine; K694: N6-acetyllysine; K694: Ubiquitination	K694N	VAR_048921 (In dbSNP:rs431898.)	3	1	0	0
Q9UDY2	Tight junction protein ZO-2	TJP2_S711		T707: Phosphothreonine; S711: Phosphoserine; S713: Phosphoserine	S711P	VAR_046676 (In dbSNP:rs35797487.)	3	1	0	0
O60885	Bromodomain-containing protein 4	BRD4_T598		T598: Phosphothreonine; Y599: Phosphotyrosine; S601: Phosphoserine	T598S	VAR_041922 (In dbSNP:rs34362023.)	3	1	0	0
O00592	Podocalyxin	PODXL_S194		T193: Phosphothreonine; S194: Phosphoserine; T195: Phosphothreonine	S194L	VAR_012237 (In dbSNP:rs12670788.)	3	1	0	0
Q8NHJ6	Leukocyte immunoglobulin-like receptor subfamily B member 4	LILRB4_K362		T359: Phosphothreonine; Y360: Phosphotyrosine; K362: Trimethylation	K362E; K362T	VAR_017015 (In dbSNP:rs2764337.)| VAR_030939 (In dbSNP:rs11574589.)	3	1	0	0
P31327	Carbamoyl-phosphate synthase [ammonia], mitochondrial	CPS1_S918	CPSase_L_D3:839-962	S913: Phosphoserine; S918: Phosphoserine; T924: Phosphothreonine	S913L; D914G; D914H; S918P	VAR_066154 (In CPS1D.)| VAR_066155 (In CPS1D.)| VAR_066156 (In CPS1D.)| VAR_030676 (In CPS1D.)	3	1	0	0
O43602	Neuronal migration protein doublecortin	DCX_S128		S128: Phosphoserine; K131: N6-acetyllysine; K132: N6-acetyllysine	T123I; L124S; S128R; K131N	VAR_026022 (In LISX1.)| VAR_007819 (In LISX1.)| VAR_007820 (In LISX1 and SBHX.)| VAR_026023 (In SBHX.)	3	1	0	0
O43602	Neuronal migration protein doublecortin	DCX_K131		S128: Phosphoserine; K131: N6-acetyllysine; K132: N6-acetyllysine	S128R; K131N	VAR_007820 (In LISX1 and SBHX.)| VAR_026023 (In SBHX.)	3	1	0	0
Q15544	Transcription initiation factor TFIID subunit 11	TAF11_T68		T68: Phosphothreonine; S74: Phosphoserine; S75: Phosphoserine	T68R	VAR_016333 (In dbSNP:rs15922.)	3	1	0	0
Q16637	Survival motor neuron protein	SMN2_A2		A2: N-acetylalanine; S4: Phosphoserine; S5: Phosphoserine; S8: Phosphoserine	A2G	VAR_005615 (In SMA2 and SMA3.)	3	1	0	0
Q6IC98	GRAM domain-containing protein 4	GRAMD4_S159		S159: Phosphoserine; S163: Phosphoserine; S164: Phosphoserine	S159I	VAR_042505 (In dbSNP:rs36211078.)	3	1	0	0
P00488	Coagulation factor XIII A chain	F13A1_T650	Transglut_C:631-728	S645: Phosphoserine; T648: Phosphothreonine; T650: Phosphothreonine	T650I; V651I; Q652E	VAR_060545 (In dbSNP:rs17852475.)| VAR_007472 (In allele F13A*2A and allele F13A*2B; dbSNP:rs5987.)| VAR_007473 (In allele F13A*1A and allele F13A*1B; dbSNP:rs5988.)	3	1	0	0
O43663	Protein regulator of cytokinesis 1	PRC1_Y511		Y511: Phosphotyrosine; S513: Phosphoserine; S516: Phosphoserine	Y511C	VAR_047769 (In dbSNP:rs12911192.)	3	1	0	0
P10275	Androgen receptor	AR_K630		K630: N6-acetyllysine; K632: N6-acetyllysine; K633: N6-acetyllysine	R629Q; K630T	VAR_009757 (In prostate cancer.)| VAR_009758 (In prostate cancer.)	3	1	0	0
P17844	Probable ATP-dependent RNA helicase DDX5	DDX5_S480		S480: Phosphoserine; R484: Dimethylation; R484: Methylation; R486: Dimethylation; R486: Methylation	S480A	VAR_029241 (In dbSNP:rs1140409.)	3	1	0	0
Q70E73	Ras-associated and pleckstrin homology domains-containing protein 1	RAPH1_T1228		S1224: Phosphoserine; Y1226: Phosphotyrosine; T1228: Phosphothreonine	T1228A	VAR_036010 (In a breast cancer sample; somatic mutation.)	3	1	0	0
P51608	Methyl-CpG-binding protein 2	MECP2_Y120	MBD:90-164	S116: Phosphoserine; K119: N6,N6-dimethyllysine; Y120: Phosphotyrosine	Y120D; L124F	VAR_023555 (In RTT.)| VAR_010277 (In RTT.)	3	1	0	0
Q7Z4H7	HAUS augmin-like complex subunit 6	HAUS6_S552		S550: Phosphoserine; S552: Phosphoserine; K559: Ubiquitination	S552T	VAR_062243 (In dbSNP:rs41269003.)	3	1	0	0
Q9NYF8	Bcl-2-associated transcription factor 1	BCLAF1_Y459		Y459: Phosphotyrosine; T464: Phosphothreonine; Y466: Phosphotyrosine	Y459D; L461H	VAR_050693 (In dbSNP:rs1967446.)| VAR_050694 (In dbSNP:rs1967445.)	3	1	0	0
Q9NYF8	Bcl-2-associated transcription factor 1	BCLAF1_S209		S206: Phosphoserine; T208: Phosphothreonine; S209: Phosphoserine	S209C	VAR_050692 (In dbSNP:rs6940018.)	3	1	0	0
P04637	Cellular tumor antigen p53	TP53_T150	P53:95-289	S149: O-Glycosylation; S149: Phosphoserine; T150: Phosphothreonine; T155: Phosphothreonine	Q144H; Q144K; Q144L; Q144P; Q144R; L145M; L145P; L145Q; L145R; L145V; W146C; W146G; W146L; W146R; W146S; V147A; V147D; V147E; V147F; V147G; V147I; D148A; D148E; D148G; D148N; D148V; D148Y; S149F; S149P; S149T; T150A; T150I; T150K; T150N; T150P; T150R; P151A; P151H; P151L; P151R; P151S:other; P151T; P152A; P152L; P152Q; P152R; P152S; P152T; P153A; P153F; P153H; P153L; P153R; P153S; P153T; G154A; G…	VAR_044788 (In sporadic cancers; somatic mutation.)| VAR_044789 (In sporadic cancers; somatic mutation.)| VAR_044790 (In LFS; germline mutation and in sporadic cancers; somatic mutation.)| VAR_005888 (In sporadic cancers; somatic mutation.)| VAR_044791 (In sporadic cancers; somatic mutation.)| VAR_044792 (In sporadic cancers; somatic mutation.)| VAR_005889 (In sporadic cancers; somatic mutation.)…	3	1	0	0
P04637	Cellular tumor antigen p53	TP53_T155	P53:95-289	S149: O-Glycosylation; S149: Phosphoserine; T150: Phosphothreonine; T155: Phosphothreonine	S149F; S149P; S149T; T150A; T150I; T150K; T150N; T150P; T150R; P151A; P151H; P151L; P151R; P151S:other; P151T; P152A; P152L; P152Q; P152R; P152S; P152T; P153A; P153F; P153H; P153L; P153R; P153S; P153T; G154A; G154C; G154D; G154I; G154S; G154V; T155A; T155I; T155M; T155N; T155P; T155S; R156C; R156G; R156H; R156L; R156P; R156S; V157A; V157D; V157F; V157G; V157I; V157L; R158C; R158F; R158G; R158H; R…	VAR_044810 (In sporadic cancers; somatic mutation.)| VAR_005893 (In sporadic cancers; somatic mutation.)| VAR_044811 (In sporadic cancers; somatic mutation.)| VAR_044812 (In a sporadic cancer; somatic mutation.)| VAR_044813 (In sporadic cancers; somatic mutation.)| VAR_044814 (In sporadic cancers; somatic mutation.)| VAR_044815 (In a sporadic cancer; somatic mutation.)| VAR_044816 (In a sporadic …	3	1	0	0
P04637	Cellular tumor antigen p53	TP53_R337		R333: Methylation; R333: Omega-N-methylarginine; R335: Dimethylation; R337: Dimethylation	Q331H; Q331P; Q331R; I332V; G334V; G334W; R335G; R335H; R335L; R337C; R337H; R337L; R337P; F338I; F338L; E339K; E339Q; F341C; R342L; R342P; R342Q; E343G	VAR_045529 (In sporadic cancers; somatic mutation.)| VAR_045530 (In sporadic cancers; somatic mutation.)| VAR_045531 (In sporadic cancers; somatic mutation.)| VAR_045532 (In a sporadic cancer; somatic mutation.)| VAR_006040 (In sporadic cancers; somatic mutation.)| VAR_045533 (In a sporadic cancer; somatic mutation.)| VAR_045534 (In a sporadic cancer; somatic mutation.)| VAR_045535 (In a sporadic…	3	1	0	0
P04637	Cellular tumor antigen p53	TP53_S149	P53:95-289	S149: O-Glycosylation; S149: Phosphoserine; T150: Phosphothreonine; T155: Phosphothreonine	V143A; V143E; V143G; V143L; V143M; Q144H; Q144K; Q144L; Q144P; Q144R; L145M; L145P; L145Q; L145R; L145V; W146C; W146G; W146L; W146R; W146S; V147A; V147D; V147E; V147F; V147G; V147I; D148A; D148E; D148G; D148N; D148V; D148Y; S149F; S149P; S149T; T150A; T150I; T150K; T150N; T150P; T150R; P151A; P151H; P151L; P151R; P151S:other; P151T; P152A; P152L; P152Q; P152R; P152S; P152T; P153A; P153F; P153H; P…	VAR_005887 (In sporadic cancers; somatic mutation; strong DNA binding ability at 32.5 degrees Celsius; strong reduction of transcriptional activity at 37.5 degrees Celsius; severely represses interaction with ZNF385A.)| VAR_044784 (In sporadic cancers; somatic mutation.)| VAR_044785 (In sporadic cancers; somatic mutation.)| VAR_044786 (In sporadic cancers; somatic mutation.)| VAR_044787 (In spora…	3	1	0	0
P04637	Cellular tumor antigen p53	TP53_K101	P53:95-289	S99: Phosphoserine; K101: Ubiquitination; S106: Phosphoserine	S95F; S95T; S96C; S96F; S96P; V97A; V97F; V97I; P98L; P98S; S99F; S99P; Q100R; K101N; K101R; T102I; Q104H; Q104L; G105C; G105D; G105R; G105S; G105V; S106G; S106R; Y107C; Y107D; Y107H	VAR_044643 (In sporadic cancers; somatic mutation.)| VAR_044644 (In a sporadic cancer; somatic mutation.)| VAR_044645 (In a sporadic cancer; somatic mutation.)| VAR_044646 (In sporadic cancers; somatic mutation.)| VAR_044647 (In a sporadic cancer; somatic mutation.)| VAR_044648 (In a sporadic cancer; somatic mutation.)| VAR_044649 (In a sporadic cancer; somatic mutation.)| VAR_044650 (In familial…	3	1	0	0
P04637	Cellular tumor antigen p53	TP53_S106	P53:95-289	S99: Phosphoserine; K101: Ubiquitination; S106: Phosphoserine; R110: Methylation	Q100R; K101N; K101R; T102I; Q104H; Q104L; G105C; G105D; G105R; G105S; G105V; S106G; S106R; Y107C; Y107D; Y107H; G108D; G108S; F109C; F109L; F109S; R110C; R110G; R110H; R110L; R110P; R110S; L111M; L111P; L111Q; L111R; G112D; G112S	VAR_044655 (In a sporadic cancer; somatic mutation.)| VAR_044656 (In a sporadic cancer; somatic mutation.)| VAR_044657 (In sporadic cancers; somatic mutation.)| VAR_044658 (In sporadic cancers; somatic mutation.)| VAR_044659 (In sporadic cancers; somatic mutation.)| VAR_044660 (In a sporadic cancer; somatic mutation.)| VAR_044661 (In LFS; germline mutation and in sporadic cancers; somatic mutatio…	3	1	0	0
P04637	Cellular tumor antigen p53	TP53_S99	P53:95-289	S99: Phosphoserine; K101: Ubiquitination; S106: Phosphoserine	L93M; L93P; S94L; S94T; S95F; S95T; S96C; S96F; S96P; V97A; V97F; V97I; P98L; P98S; S99F; S99P; Q100R; K101N; K101R; T102I; Q104H; Q104L; G105C; G105D; G105R; G105S; G105V	VAR_044640 (In a sporadic cancer; somatic mutation.)| VAR_044641 (In a sporadic cancer; somatic mutation.)| VAR_044642 (In sporadic cancers; somatic mutation.)| VAR_005859 (In sporadic cancers; somatic mutation.)| VAR_044643 (In sporadic cancers; somatic mutation.)| VAR_044644 (In a sporadic cancer; somatic mutation.)| VAR_044645 (In a sporadic cancer; somatic mutation.)| VAR_044646 (In sporadic …	3	1	0	0
P04637	Cellular tumor antigen p53	TP53_K292		K291: Ubiquitination; K292: N6-acetyllysine; K292: Ubiquitination	E286A; E286D; E286G; E286K; E286L; E286Q; E286V; E287A; E287D; E287G; E287K; E287V; N288D; N288K; N288S; N288T; N288Y; L289F; L289H; L289P; L289R; L289V; R290C; R290H; R290L; K291E; K291M; K291N; K291Q; K291R; K291T; K292E; K292G; K292I; K292N; K292Q; K292R; K292T; G293A; G293R; G293V; G293W; E294A; E294D; E294G; E294K; E294Q; E294V; P295H; P295L; P295R; P295S; H296C; H296D; H296L; H296N; H296P; …	VAR_006026 (In LFS; germline mutation and in sporadic cancers; somatic mutation.)| VAR_006027 (In sporadic cancers; somatic mutation.)| VAR_006028 (In sporadic cancers; somatic mutation.)| VAR_006029 (In sporadic cancers; somatic mutation.)| VAR_045871 (In a sporadic cancer; somatic mutation; requires 2 nucleotide substitutions.)| VAR_006030 (In sporadic cancers; somatic mutation.)| VAR_045395 (I…	3	1	0	0
P04637	Cellular tumor antigen p53	TP53_R335		R333: Methylation; R333: Omega-N-methylarginine; R335: Dimethylation; R337: Dimethylation	T329I; T329S; L330H; L330P; L330R; Q331H; Q331P; Q331R; I332V; G334V; G334W; R335G; R335H; R335L; R337C; R337H; R337L; R337P; F338I; F338L; E339K; E339Q; F341C	VAR_045525 (In a sporadic cancer; somatic mutation.)| VAR_045526 (In a sporadic cancer; somatic mutation.)| VAR_045527 (In sporadic cancers; somatic mutation.)| VAR_047212 (In a sporadic cancer; somatic mutation.)| VAR_045528 (In sporadic cancers; somatic mutation.)| VAR_045529 (In sporadic cancers; somatic mutation.)| VAR_045530 (In sporadic cancers; somatic mutation.)| VAR_045531 (In sporadic c…	3	1	0	0
P04637	Cellular tumor antigen p53	TP53_K305		K305: N6-acetyllysine; K305: Ubiquitination; T312: Phosphothreonine	L299P; L299Q; L299R; L299V; P300A; P300L; P300R; P300S; P301A; P301L; P301Q; P301S; P301T; G302A; G302E; G302R; G302V; S303C; S303I; S303N; S303T; T304A; T304I; T304N; T304S; K305E; K305M; K305N; K305R; K305T; R306P; R306Q; A307P; A307S; A307T; L308M; L308V; P309R; P309S; N310I; N310T; N311H; N311K; N311S; N311T	VAR_045451 (In sporadic cancers; somatic mutation.)| VAR_045452 (In sporadic cancers; somatic mutation.)| VAR_045453 (In a sporadic cancer; somatic mutation.)| VAR_045454 (In a sporadic cancer; somatic mutation.)| VAR_045455 (In sporadic cancers; somatic mutation.)| VAR_045456 (In sporadic cancers; somatic mutation.)| VAR_006032 (In a sporadic cancer; somatic mutation.)| VAR_045457 (In sporadic c…	3	1	0	0
Q9UM73	ALK tyrosine kinase receptor	ALK_Y1278	Pkinase_Tyr:1116-1383	Y1278: Phosphotyrosine; Y1282: Phosphotyrosine; Y1283: Phosphotyrosine	A1274T; R1275L; R1275Q; Y1278S	VAR_041487 (In dbSNP:rs45502292.)| VAR_063864 (Observed in neuroblastoma.)| VAR_063865 (In NBLST3; constitutively activated; retained in the endoplasmic reticulum and Golgi compartments.)| VAR_063866 (In NBLST3; somatic mutation.)	3	1	0	0
Q2PPJ7	Ral GTPase-activating protein subunit alpha-2	RALGAPA2_S492		S486: Phosphoserine; T488: Phosphothreonine; S492: Phosphoserine	S492N	VAR_049157 (In dbSNP:rs6137081.)	3	1	0	0
Q9Y250	Leucine zipper putative tumor suppressor 1	LZTS1_S50		S47: Phosphoserine; S50: Phosphoserine; S55: Phosphoserine	S50F	VAR_053490 (In dbSNP:rs34620053.)	3	1	0	0
P35520	Cystathionine beta-synthase	CBS_T257		S254: Phosphoserine; T257: Phosphothreonine; T262: Phosphothreonine	T257M; T262M; T262R	VAR_002183 (In CBSD; moderate to severe form; protein expression is comparable to wild-type; significant decrease of enzyme activity.)| VAR_008072 (In CBSD; moderate form.)| VAR_021795 (In CBSD; severe form.)	3	1	0	0
Q8IZF2	Probable G-protein coupled receptor 116	GPR116_T604		T604: Phosphothreonine; S607: Phosphoserine; S608: Phosphoserine	T604M	VAR_025326 (In dbSNP:rs586024.)	3	1	0	0
Q08499	cAMP-specific 3',5'-cyclic phosphodiesterase 4D	PDE4D_S301		S299: Phosphoserine; S301: Phosphoserine; K307: Ubiquitination	S301T; A304V	VAR_069450 (In ACRDYS2.)| VAR_069451 (In ACRDYS2.)	3	1	0	0
Q9BZI7	Regulator of nonsense transcripts 3B	UPF3B_Y160		Y160: Phosphotyrosine; S166: Phosphoserine; Y167: Phosphotyrosine	Y160D	VAR_037666 (In MRXS14.)	3	1	0	0
Q9Y4U1	Methylmalonic aciduria and homocystinuria type C protein	MMACHC_S271		S268: Phosphoserine; S271: Phosphoserine; S275: Phosphoserine	S271G	VAR_038805 (In dbSNP:rs35219601.)	3	1	0	0
O94830	Phospholipase DDHD2	DDHD2_T186		S183: Phosphoserine; T184: Phosphothreonine; T186: Phosphothreonine	T186M	VAR_036930 (In dbSNP:rs2306899.)	3	1	0	0
P58335	Anthrax toxin receptor 2	ANTXR2_Y381		S379: Phosphoserine; Y380: Phosphotyrosine; Y381: Phosphotyrosine	Y381C	VAR_022694 (In HFS.)	3	1	0	0
Q07889	Son of sevenless homolog 1	SOS1_T1257		S1252: Phosphoserine; T1257: Phosphothreonine; T1263: Phosphothreonine	T1257A	VAR_066059 (In a patient with Noonan syndrome.)	3	1	0	0
Q13950	Runt-related transcription factor 2	RUNX2_T200	Runt:99-233	S196: Phosphoserine; T198: Phosphothreonine; T200: Phosphothreonine	F197S; L199F; T200A; T200I; I201K; T205R	VAR_012143 (In CLCD; retains heterodimerization activity together with a trace potential for DNA binding; retains a low but still substantial transactivation activity.)| VAR_012144 (In CLCD; abolishes DNA binding.)| VAR_012145 (In CLCD; mild; associated also with isolated dental anomalies; normal DNA binding.)| VAR_064094 (In CLCD.)| VAR_064095 (In CLCD.)| VAR_012146 (In CLCD.)	3	1	0	0
P78310	Coxsackievirus and adenovirus receptor	CXADR_S323		Y318: Phosphotyrosine; S323: Phosphoserine; T329: Phosphothreonine	S323R	VAR_049871 (In dbSNP:rs34727960.)	3	1	0	0
Q9UGU0	Transcription factor 20	TCF20_S1325		S1322: Phosphoserine; S1325: Phosphoserine; T1332: Phosphothreonine	S1325N	VAR_025430 (In dbSNP:rs17002888.)	3	1	0	0
Q13310	Polyadenylate-binding protein 4	PABPC4_Y382		K375: Ubiquitination; T379: Phosphothreonine; Y382: Phosphotyrosine; R385: Methylation	Y382F	VAR_054048 (In dbSNP:rs9820.)	3	1	0	0
Q13315	serine-protein kinase ATM [Homo sapiens]	ATM_S49	TAN:7-165	S47: Phosphoserine; S49: Phosphoserine; Y54: Phosphotyrosine			3	1	0	0
P12830	Cadherin-1	CDH1_S838		S838: Phosphoserine; S840: Phosphoserine; S844: Phosphoserine	V832M:pathogenic; S838G	VAR_023358 (In HDGC; dbSNP:rs35572355.)| VAR_001322 (In an ovarian carcinoma sample; somatic mutation; loss of heterozygosity.)	3	1	0	0
Q14694	Ubiquitin carboxyl-terminal hydrolase 10	USP10_S203		S203: Phosphoserine; T205: Phosphothreonine; T208: Phosphothreonine	M200V; S203P; V204L	VAR_015859 (In dbSNP:rs1862792.)| VAR_015860 (In dbSNP:rs2326391.)| VAR_015861 (In dbSNP:rs1812061.)	3	1	0	0
Q6ZU52	Uncharacterized protein KIAA0408	KIAA0408_S331		T330: Phosphothreonine; S331: Phosphoserine; S338: Phosphoserine	S331L	VAR_049510 (In dbSNP:rs2236026.)	3	1	0	0
O15392	Baculoviral IAP repeat-containing protein 5	BIRC5_K129		K122: N6-acetyllysine; K129: N6-acetyllysine; K130: N6-acetyllysine	K129E	VAR_021071 (Loss of acetylation; localization primarily within the cytoplasm; increased likelihood of existing as monomer; stronger binding to XPO1/CRM1; dbSNP:rs2071214.)	3	1	0	0
P60484	Phosphatidylinositol 3,4,5-trisphosphate 3-phosphatase and dual-specificity protein phosphatase PTEN	PTEN_T401		T398: Phosphothreonine; T401: Phosphothreonine; K402: N6-acetyllysine	T401I	VAR_026281 (Retains Ins(1,3,4,5)P4 and PtdIns(3,4,5)P3 phosphatase activity; retains ability to bind phospholipid membranes.)	3	1	0	0
P60484	Phosphatidylinositol 3,4,5-trisphosphate 3-phosphatase and dual-specificity protein phosphatase PTEN	PTEN_S227		S227: Phosphoserine; S229: Phosphoserine; T232: Phosphothreonine	S227F	VAR_026272 (Reduced phosphatase activity towards Ins(1,3,4,5)P4 but retains PtdIns(3,4,5)P3 phosphatase activity.)	3	1	0	0
P16234	Platelet-derived growth factor receptor alpha	PDGFRA_Y849	Pkinase_Tyr:593-950	S847: Phosphoserine; Y849: Phosphotyrosine; S851: Phosphoserine	Y849C; Y849S	VAR_066474 (In GIST.)| VAR_066475 (In a hypereosinophilic syndrome sample; constitutively activated kinase.)	3	1	0	0
P24539	ATP synthase subunit b, mitochondrial	ATP5F1_T152		T152: Phosphothreonine; K154: N6-acetyllysine; K154: Ubiquitination	T152M; T152N	VAR_033534 (In dbSNP:rs1264895.)| VAR_013176 (In dbSNP:rs1264895.)	3	1	0	0
P98174	FYVE, RhoGEF and PH domain-containing protein 1	FGD1_S205		S205: Phosphoserine; S208: Phosphoserine; S212: Phosphoserine	S205I	VAR_019268 (In AAS.)	3	1	0	0
P25445	Tumor necrosis factor receptor superfamily member 6	FAS_T241	Death:231-314	T234: Phosphothreonine; T241: Phosphothreonine; S243: Phosphoserine	T241K; T241P	VAR_013424 (In ALPS1A.)| VAR_013425 (In ALPS1A.)	3	1	0	0
Q9BQP7	Uncharacterized protein C20orf72	C20orf72_S15		T8: Phosphothreonine; S15: Phosphoserine; S16: Phosphoserine	S15C	VAR_033758 (In dbSNP:rs11551768.)	3	1	0	0
P68871	Hemoglobin subunit beta	HBB_S50	Globin:8-112	S45: Phosphoserine; S50: O-Glycosylation; S50: Phosphoserine; T51: Phosphothreonine	E44Q; S45C; F46S; G47E; D48A; D48G; D48Y; L49P; S50F; T51K; P52R; D53A; D53H; V55D; M56K	VAR_002932 (In Hoshida/Chaya.)| VAR_002933 (In Mississippi.)| VAR_002934 (In Cheverly; unstable.)| VAR_002935 (In K-Ibadan.)| VAR_002936 (In Avicenna.)| VAR_002937 (In Gavello.)| VAR_002938 (In Maputo.)| VAR_002939 (In Bab-Saadoum; slightly unstable.)| VAR_002940 (In Las Palmas; slightly unstable.)| VAR_002941 (In Edmonton.)| VAR_002942 (In Willamette; O(2) affinity up; unstable.)| VAR_002943 (In…	3	1	0	0
P68871	Hemoglobin subunit beta	HBB_Y131		T124: Phosphothreonine; Y131: Phosphotyrosine; K133: N6-acetyllysine	P125Q; P125R; P125S; V127A; V127E; V127G; Q128E; Q128K; A129D; A130P; A130V; Y131D; Y131S; Q132E; Q132K; Q132P; Q132R; K133N; K133Q; V134L; V135E; A136E; A136P; G137D	VAR_003053 (In Ty Gard; O(2) affinity up.)| VAR_003052 (In Khartoum; unstable.)| VAR_003054 (In Tunis.)| VAR_003055 (In Beirut.)| VAR_003057 (In Hofu; unstable.)| VAR_003056 (In Dhonburi/Neapolis; unstable; beta-thalassemia.)| VAR_003058 (In Complutense.)| VAR_003059 (In Brest; unstable.)| VAR_003060 (In J-Guantanamo; unstable.)| VAR_003061 (In Crete; O(2) affinity up; unstable.)| VAR_003062 (In …	3	1	0	0
P68871	Hemoglobin subunit beta	HBB_T124		K121: N6-acetyllysine; T124: Phosphothreonine; Y131: Phosphotyrosine	H118P; H118R; H118Y; G120A; K121E; K121I; K121Q; E122A; E122G; E122K; E122Q; E122V; T124I; P125Q; P125R; P125S; V127A; V127E; V127G; Q128E; Q128K; A129D; A130P; A130V	VAR_003040 (In Saitama; unstable.)| VAR_003041 (In P-Galveston.)| VAR_025399 (In Tsukumi.)| VAR_003042 (In Iowa.)| VAR_003043 (In Hijiyama.)| VAR_003044 (In Jianghua.)| VAR_003045 (In Takamatsu.)| VAR_003046 (In D-Neath.)| VAR_003047 (In St Francis.)| VAR_003049 (In O-Arab.)| VAR_003048 (In D-Los Angeles/D-Punjab/D-Portugal/D-Chicago/D-Oak Ridge.)| VAR_003050 (In D-Camperdown/Beograd.)| VAR_00305…	3	1	0	0
P68871	Hemoglobin subunit beta	HBB_T39	Globin:8-112	Y36: Phosphotyrosine; T39: Phosphothreonine; S45: Phosphoserine	L33R; L33V; V35D; V35F; V35L; Y36F; P37R; P37S; P37T; W38G; W38R; W38S; T39N; Q40E; Q40K:pathogenic; Q40R; F42Y; F43L; F43S; E44Q; S45C	VAR_002916 (In Castilla; unstable.)| VAR_002917 (In Muscat; slightly unstable.)| VAR_025394 (In Santander; unstable.)| VAR_002918 (In Pitie-Salpetriere; O(2) affinity up.)| VAR_025395 (In Nantes; increased oxygen affinity.)| VAR_002919 (In Philly; O(2) affinity up; unstable.)| VAR_002920 (In Sunnybrook.)| VAR_002921 (In North Chicago; O(2) affinity up.)| VAR_002922 (In Linkoping/Finlandia; O(2) a…	3	1	0	0
P68871	Hemoglobin subunit beta	HBB_K9	Globin:8-112	V2: N-pyruvate 2-iminyl-valine; T5: Phosphothreonine; K9: N6-acetyllysine; S10: Phosphoserine	H3L; H3Q:other; H3R:other; H3Y:other; P6R; E7A; E7K; E7Q:pathogenic; E7V:pathogenic; E8G; E8K:other; K9E:other; K9Q:other; K9T; S10C:other; A11D:other; A11V; V12D:other; V12I; A14D:other; L15P; L15R:other	VAR_002857 (In Graz; dbSNP:rs35906307.)| VAR_002858 (In Okayama; O(2) affinity up; dbSNP:rs713040.)| VAR_002859 (In Deer Lodge; O(2) affinity up; dbSNP:rs33983205.)| VAR_002860 (In Fukuoka; dbSNP:rs35906307.)| VAR_002861 (In Warwickshire; dbSNP:rs34769005.)| VAR_002862 (In G-Makassar; dbSNP:rs334.)| VAR_002864 (In C; dbSNP:rs33930165.)| VAR_002865 (In Machida; dbSNP:rs33930165.)| VAR_002863 (In S…	3	1	0	0
P68871	Hemoglobin subunit beta	HBB_S10	Globin:8-112	T5: Phosphothreonine; K9: N6-acetyllysine; S10: Phosphoserine	P6R; E7A; E7K; E7Q:pathogenic; E7V:pathogenic; E8G; E8K:other; K9E:other; K9Q:other; K9T; S10C:other; A11D:other; A11V; V12D:other; V12I; A14D:other; L15P; L15R:other; W16G; W16R:other	VAR_002861 (In Warwickshire; dbSNP:rs34769005.)| VAR_002862 (In G-Makassar; dbSNP:rs334.)| VAR_002864 (In C; dbSNP:rs33930165.)| VAR_002865 (In Machida; dbSNP:rs33930165.)| VAR_002863 (In S; sickle cell anemia; dbSNP:rs334.)| VAR_002866 (In G-San Jose; mildly unstable; dbSNP:rs34948328.)| VAR_002867 (In G-Siriraj; dbSNP:rs34948328.)| VAR_002868 (In N-Timone; dbSNP:rs33932981.)| VAR_002869 (In J-L…	3	1	0	0
P68871	Hemoglobin subunit beta	HBB_K62	Globin:8-112	K60: N6-acetyllysine; K62: N6-acetyllysine; K66: N6-acetyllysine	M56K; G57R; N58K; P59R; K60E; V61A; K62E; K62M; K62N; A63D; A63P; H64Y; K66M; K66N; K66Q; K67T; V68A; V68D; V68G:other; V68M	VAR_002946 (In Matera; unstable.)| VAR_002947 (In Hamadan.)| VAR_002948 (In G-ferrara; unstable.)| VAR_002949 (In Dhofar/Yukuhashi.)| VAR_002950 (In I-High Wycombe.)| VAR_002951 (In Collingwood; unstable.)| VAR_002952 (In N-Seatlle.)| VAR_002953 (In Bologna; O(2) affinity down.)| VAR_002954 (In Hikari.)| VAR_002955 (In J-Europa.)| VAR_002956 (In Duarte; unstable.)| VAR_002957 (In M-Saskatoon; O(2…	3	1	0	0
P68871	Hemoglobin subunit beta	HBB_K60	Globin:8-112	K60: N6-acetyllysine; K62: N6-acetyllysine; K66: N6-acetyllysine	V55D; M56K; G57R; N58K; P59R; K60E; V61A; K62E; K62M; K62N; A63D; A63P; H64Y; K66M; K66N; K66Q	VAR_002945 (In Jacksonville; O(2) affinity up; unstable.)| VAR_002946 (In Matera; unstable.)| VAR_002947 (In Hamadan.)| VAR_002948 (In G-ferrara; unstable.)| VAR_002949 (In Dhofar/Yukuhashi.)| VAR_002950 (In I-High Wycombe.)| VAR_002951 (In Collingwood; unstable.)| VAR_002952 (In N-Seatlle.)| VAR_002953 (In Bologna; O(2) affinity down.)| VAR_002954 (In Hikari.)| VAR_002955 (In J-Europa.)| VAR_002…	3	1	0	0
P68871	Hemoglobin subunit beta	HBB_T51	Globin:8-112	S45: Phosphoserine; S50: O-Glycosylation; S50: Phosphoserine; T51: Phosphothreonine	S45C; F46S; G47E; D48A; D48G; D48Y; L49P; S50F; T51K; P52R; D53A; D53H; V55D; M56K; G57R	VAR_002933 (In Mississippi.)| VAR_002934 (In Cheverly; unstable.)| VAR_002935 (In K-Ibadan.)| VAR_002936 (In Avicenna.)| VAR_002937 (In Gavello.)| VAR_002938 (In Maputo.)| VAR_002939 (In Bab-Saadoum; slightly unstable.)| VAR_002940 (In Las Palmas; slightly unstable.)| VAR_002941 (In Edmonton.)| VAR_002942 (In Willamette; O(2) affinity up; unstable.)| VAR_002943 (In Ocho Rios.)| VAR_002944 (In Sum…	3	1	0	0
Q8IXZ2	Zinc finger CCCH domain-containing protein 3	ZC3H3_S452		S452: Phosphoserine; S453: Phosphoserine; T454: Phosphothreonine	S452G	VAR_018461 (In dbSNP:rs4874147.)	3	1	0	0
Q99728	BRCA1-associated RING domain protein 1	BARD1_S186		S184: Phosphoserine; S186: Phosphoserine; S192: Phosphoserine	S186G	VAR_038371 (In dbSNP:rs16852741.)	3	1	0	0
P10644	cAMP-dependent protein kinase type I-alpha regulatory subunit	PRKAR1A_Y373		K367: N6-acetyllysine; Y373: Phosphotyrosine; S375: Phosphoserine	Y373C; Y373H	VAR_069465 (In ACRDYS1.)| VAR_068241 (In ACRDYS1.)	3	1	0	0
P10644	cAMP-dependent protein kinase type I-alpha regulatory subunit	PRKAR1A_T239	cNMP_binding:155-239	S238: Phosphoserine; T239: Phosphothreonine; K244: Ubiquitination	T239A	VAR_069458 (In ACRDYS1; impairs response of PKA to c-AMP.)	3	1	0	0
O14994	RecName: Full=Synapsin-3; AltName: Full=Synapsin III	SYN3_S470		S470: Phosphoserine; S473: Phosphoserine; S475: Phosphoserine	S470N	VAR_068906 (In patients affected by schizophrenia; dbSNP:rs5998526.)	3	1	0	0
Q9H4L7	SWI/SNF-related matrix-associated actin-dependent regulator of chromatin subfamily A containing DEAD	SMARCAD1_S245		S239: Phosphoserine; S242: Phosphoserine; S245: Phosphoserine	S245Y; S247N	VAR_028040 (In dbSNP:rs3103117.)| VAR_028041 (In dbSNP:rs11722476.)	3	1	0	0
Q5TCX8	Mitogen-activated protein kinase kinase kinase MLK4	MLK4_S597		T592: Phosphothreonine; S597: Phosphoserine; T604: Phosphothreonine	S597F	VAR_040731 (In dbSNP:rs34984140.)	3	1	0	0
P04264	Keratin, type II cytoskeletal 1	KRT1_S193		S193: Phosphoserine; K197: N6-acetyllysine; K197: Ubiquitination	N188K:pathogenic; N188S:untested; N188T; S193P:untested	VAR_017821 (In EHK; dbSNP:rs59429455.)| VAR_003856 (In EHK; dbSNP:rs58928370.)| VAR_017822 (In EHK; severe.)| VAR_003857 (In EHK; dbSNP:rs60937700.)	3	1	0	0
O75607	Nucleoplasmin-3	NPM3_S16		S13: Phosphoserine; S16: Phosphoserine; T18: Phosphothreonine	S16N	VAR_050410 (In dbSNP:rs34376117.)	3	1	0	0
Q15149	Plectin	PLEC_T3486		S3483: Phosphoserine; T3486: Phosphothreonine; S3491: Phosphoserine	T3486M; G3490A	VAR_053593 (In dbSNP:rs34725742.)| VAR_053594 (In dbSNP:rs35261863.)	3	1	0	0
P35913	Rod cGMP-specific 3',5'-cyclic phosphodiesterase subunit beta	PDE6B_Y219	GAF:71-219	Y212: Phosphotyrosine; Y219: Phosphotyrosine; S226: Phosphoserine	Y219H	VAR_009286 (In RP40; autosomal recessive; dbSNP:rs62295357.)	3	1	0	0
Q6ZVT0	Inactive polyglycylase TTLL10	TTLL10_S448		Y446: Phosphotyrosine; S448: Phosphoserine; T450: Phosphothreonine	S448N	VAR_039808 (In dbSNP:rs1320571.)	3	1	0	0
P32245	Melanocortin receptor 4	MC4R_S36		Y35: Phosphotyrosine; S36: Phosphoserine; Y41: Phosphotyrosine	S30R; S36Y; D37V:other	VAR_010704 (In obesity.)| VAR_038633 (In obesity; shows the same affinity as the wild-type but significant impairment of cAMP-induced activity in response to melanotan II compared with the wild-type receptor.)| VAR_010705 (In obesity; dbSNP:rs13447325.)	3	1	0	0
P78527	DNA-dependent protein kinase catalytic subunit	PRKDC_K2702		K2702: Methylation; K2702: N6-acetyllysine; K2702: Ubiquitination; K2703: Ubiquitination	K2702E	VAR_019189 (In dbSNP:rs8178178.)	3	1	0	0
P60201	Myelin proteolipid protein	PLP1_T116		S114: Phosphoserine; T116: Phosphothreonine; T118: Phosphothreonine	T116K	VAR_015023 (In HLD1.)	3	1	0	0
Q8NB16	Mixed lineage kinase domain-like protein	MLKL_T364	Pkinase_Tyr:209-466	T357: Phosphothreonine; S358: Phosphoserine; T364: Phosphothreonine	T364M	VAR_041356 (In dbSNP:rs34389205.)	3	1	0	0
Q9H792	Pseudopodium-enriched atypical kinase 1	PEAK1_T1077		T1074: Phosphothreonine; T1077: Phosphothreonine; T1078: Phosphothreonine	R1071K; T1077P	VAR_041824 (In dbSNP:rs12909704.)| VAR_041825 (In dbSNP:rs56133554.)	3	1	0	0
Q9UNE0	Tumor necrosis factor receptor superfamily member EDAR	EDAR_V370		T363: Phosphothreonine; Y364: Phosphotyrosine; S366: Phosphoserine	V370A:pathogenic; R375H	VAR_020011 (Associated with increase in hair thickness; results in decreased downstream activity of NFKB1 48 hours after transfection into cells; dbSNP:rs3827760.)| VAR_054447 (In ECTD10B; the mutant protein does not interact with EDARADD and is functionally inactive.)	3	0	1	0
O60832	H/ACA ribonucleoprotein complex subunit 4	DKC1_E41		K39: Ubiquitination; K46: N6-acetyllysine; K46: Ubiquitination	F36V:pathogenic; I38T:pathogenic; K39E:pathogenic; P40R:pathogenic; E41K:pathogenic	VAR_006811 (In XDKC; dbSNP:rs121912293.)| VAR_015674 (In HHS; dbSNP:rs28936072.)| VAR_010077 (In XDKC; dbSNP:rs121912296.)| VAR_006813 (In XDKC; dbSNP:rs121912292.)| VAR_010078 (In XDKC; dbSNP:rs121912302.)	3	0	1	0
O60832	H/ACA ribonucleoprotein complex subunit 4	DKC1_P40		K39: Ubiquitination; K46: N6-acetyllysine; K46: Ubiquitination	F36V:pathogenic; I38T:pathogenic; K39E:pathogenic; P40R:pathogenic; E41K:pathogenic	VAR_006811 (In XDKC; dbSNP:rs121912293.)| VAR_015674 (In HHS; dbSNP:rs28936072.)| VAR_010077 (In XDKC; dbSNP:rs121912296.)| VAR_006813 (In XDKC; dbSNP:rs121912292.)| VAR_010078 (In XDKC; dbSNP:rs121912302.)	3	0	1	0
Q7Z333	Probable helicase senataxin	SETX_Q653		S646: Phosphoserine; K651: Ubiquitination; K659: Ubiquitination	Q653K:pathogenic	VAR_036648 (In SCAR1; atypical; associated with D-603; dbSNP:rs116333061.)	3	0	1	0
O76082	Solute carrier family 22 member 5	SLC22A5_S467		T468: Phosphothreonine; S470: Phosphoserine; S474: Phosphoserine	S467C:pathogenic; T468R; R471C; R471P	VAR_022566 (In CDSP; reduces L-carnitine uptake; dbSNP:rs60376624.)| VAR_064149 (In CDSP; markedly reduced carnitine transport compared to the wild-type protein.)| VAR_064150 (In CDSP.)| VAR_066845 (In CDSP; reduces carnitine transport.)	3	0	1	0
Q9UBC3	DNA (cytosine-5)-methyltransferase 3B	DNMT3B_V818		Y815: Phosphotyrosine; T816: Phosphothreonine; S819: Phosphoserine; R823: Methylation	H814R; D817G:pathogenic; V818M:pathogenic	VAR_011510 (In ICF1.)| VAR_011503 (In ICF1; dbSNP:rs121908939.)| VAR_011504 (In ICF1; dbSNP:rs121908940.)	3	0	1	0
Q9UBC3	DNA (cytosine-5)-methyltransferase 3B	DNMT3B_D817		Y815: Phosphotyrosine; T816: Phosphothreonine; S819: Phosphoserine; R823: Methylation	H814R; D817G:pathogenic; V818M:pathogenic	VAR_011510 (In ICF1.)| VAR_011503 (In ICF1; dbSNP:rs121908939.)| VAR_011504 (In ICF1; dbSNP:rs121908940.)	3	0	1	0
Q9UBC5	Unconventional myosin-Ia	MYO1A_G662	Myosin_head:10-681	K659: Methylation; K659: N6-acetyllysine; K659: Ubiquitination; S668: Phosphoserine	G662E:pathogenic	VAR_015948 (In DFNA48; unknown pathological significance; dbSNP:rs33962952.)	3	0	1	0
P02787	Serotransferrin	TF_G671	Transferrin:361-683	Y666: Phosphotyrosine; Y669: Phosphotyrosine; Y674: Phosphotyrosine	G671E:pathogenic	VAR_012999 (In allele TF*B2; dbSNP:rs121918677.)	3	0	1	0
P63261	Actin, cytoplasmic 2	ACTG1_E241		K238: Ubiquitination; S239: Phosphoserine; Y240: Phosphotyrosine	E241K:pathogenic; P243L	VAR_067826 (In DFNA20; dbSNP:rs267606631.)| VAR_055482 (In dbSNP:rs11546899.)	3	0	1	0
Q13485	Mothers against decapentaplegic homolog 4	SMAD4_I500		S504: Phosphoserine; K507: N6-acetyllysine; K507: Ubiquitination	I500M:pathogenic; I500T; I500V:pathogenic	VAR_067602 (In MYHRS; dbSNP:rs281875320.)| VAR_067603 (In MYHRS; there is an enhanced levels of SMAD4 protein with lower levels of ubiquitinated SMAD4 fibroblasts compared to controls suggesting stabilization of the mutant protein; 8-fold increase in phosphorylated SMAD2 and SMAD3; 11-fold increase| VAR_067604 (In MYHRS; dbSNP:rs281875322.)	3	0	1	0
Q99497	Protein DJ-1	PARK7_D149		S142: Phosphoserine; K148: N6-acetyllysine; K148: Ubiquitination	D149A:pathogenic; G150S	VAR_020496 (In PARK7; dbSNP:rs74315352.)| VAR_020497	3	0	1	0
P02730	Band 3 anion transport protein	SLC4A1_K56		T49: Phosphothreonine; S50: Phosphoserine; T54: Phosphothreonine	K56E:pathogenic	VAR_000799 (In Di(a)/Memphis-II antigen; dbSNP:rs5036.)	3	0	1	0
Q8NFJ9	Bardet-Biedl syndrome 1 protein	BBS1_M390		T387: Phosphothreonine; T391: Phosphothreonine; T392: Phosphothreonine	M390R:pathogenic	VAR_017216 (In BBS1; dbSNP:rs113624356.)	3	0	1	0
Q5S007	Leucine-rich repeat serine/threonine-protein kinase 2	LRRK2_I1122		K1118: Ubiquitination; S1124: Phosphoserine; K1129: Ubiquitination	I1122V:pathogenic	VAR_024940 (In PARK8; dbSNP:rs34805604.)	3	0	1	0
Q5S007	Leucine-rich repeat serine/threonine-protein kinase 2	LRRK2_R1441		S1443: Phosphoserine; S1444: Phosphoserine; S1445: Phosphoserine	R1441C; R1441G:pathogenic; R1441H:pathogenic	VAR_024945 (In PARK; shows an increase in activity in both autophosphorylation and phosphorylation of a generic substrate.)| VAR_024946 (In PARK8; dbSNP:rs33939927.)| VAR_024947 (In PARK8; pathogenicity has yet to be confirmed; dbSNP:rs34995376.)	3	0	1	0
P12883	Myosin-7	MYH7_R1845		K1848: Ubiquitination; T1851: Phosphothreonine; Y1852: Phosphotyrosine	R1845W:pathogenic	VAR_017754 (In MYOMS and SPMM; dbSNP:rs28933098.)	3	0	1	0
P02545	Prelamin-A/C	LMNA_L85		K78: Ubiquitination; Y81: Phosphotyrosine; K90: Ubiquitination	L85R:pathogenic; R89L:unknown	VAR_009975 (In CMD1A; interacts with itself and with wild-type LMNA and LMNB1; no decrease in the stability compared with wild-type; dbSNP:rs28933090.)| VAR_039758 (In CMD1A; dbSNP:rs59040894.)	3	0	1	0
P02545	Prelamin-A/C	LMNA_E203		T199: Phosphothreonine; K201: Sumoylation; K201: Ubiquitination; K208: Ubiquitination	E203G; E203K:pathogenic; F206L	VAR_009978 (In CMD1A; interacts with itself and with wild-type LMNA and LMNB1; no decrease in the stability compared with wild-type; decreased sumoylation; aberrant localization with decreased nuclear rim staining and formation of intranuclear foci; associ| VAR_039767 (In CMD1A; Decreased sumoylation; aberrant localization with decreased nuclear rim staining and formation of intranuclear foci; as…	3	0	1	0
P17661	Desmin	DES_R406		Y405: Phosphotyrosine; K407: N6-acetyllysine; K407: Ubiquitination	E401K; R406W:pathogenic	VAR_067211 (In MFM1; results in the formation of a filamentous network disrupted by multiple breaks and clumps or large aggregates.)| VAR_042458 (In MFM1; unable to form a filamentous network; dbSNP:rs61726465.)	3	0	1	0
P29803	Pyruvate dehydrogenase E1 component subunit alpha, testis-specific form, mitochondrial	PDHA2_M280		K275: N6-acetyllysine; T284: Phosphothreonine; Y287: Phosphotyrosine	M280L:pathogenic	VAR_034358 (In dbSNP:rs2229137.)	3	0	1	0
P00813	Adenosine deaminase	ADA_A329	A_deaminase:8-346	K323: N6-acetyllysine; K323: Ubiquitination; K331: Ubiquitination	A329V:pathogenic	VAR_002240 (In ADASCID; dbSNP:rs121908715.)	3	0	1	0
P00813	Adenosine deaminase	ADA_T233	A_deaminase:8-346	K232: N6-acetyllysine; K232: Ubiquitination; Y240: Phosphotyrosine	T233I:pathogenic	VAR_002235 (In an individual with partial ADA deficiency but no immunodeficiency; 20% of activity; dbSNP:rs121908729.)	3	0	1	0
Q01484	Ankyrin-2	ANK2_E1458		Y1455: Phosphotyrosine; S1459: Phosphoserine; S1461: Phosphoserine	E1458G:pathogenic	VAR_022934 (In LQT4; loss of function; dbSNP:rs72544141.)	3	0	1	0
Q12882	Dihydropyrimidine dehydrogenase [NADP(+)]	DPYD_C29		T31: Phosphothreonine; S32: Phosphoserine; K35: N6-acetyllysine	C29R:pathogenic	VAR_005173 (In DPYDD; allele DPYD*9A and allele DPYD*9B; loss of activity; dbSNP:rs1801265.)	3	0	1	0
P29033	Gap junction beta-2 protein	GJB2_D179	Connexin_CCC:146-213	T177: Phosphothreonine; S183: Phosphoserine; T186: Phosphothreonine	V178A; D179N:pathogenic; R184P; R184Q; R184W	VAR_023613 (In DFNB1A.)| VAR_032752 (In DFNA3A; dbSNP:rs28931595.)| VAR_015943 (In DFNB1A.)| VAR_023614 (In DFNA3A.)| VAR_009969 (In DFNB1A.)	3	0	1	0
Q9UMD9	Collagen alpha-1(XVII) chain	COL17A1_R1303		S1296: Phosphoserine; S1299: Phosphoserine; S1300: Phosphoserine	R1303Q:pathogenic	VAR_017601 (In GABEB; dbSNP:rs121912771.)	3	0	1	0
P07196	Neurofilament light polypeptide	NEFL_P8		S3: Phosphoserine; Y14: Phosphotyrosine; K15: Ubiquitination	E7K:untested; P8L; P8Q; P8R:pathogenic	VAR_016017 (In a Charcot-Marie-Tooth disease patient; dbSNP:rs57848467.)| VAR_016018 (In CMT1F.)| VAR_016019 (In CMT1F.)| VAR_016020 (In CMT2E and CMT1F; severely reduced nerve conduction velocities in some patients; dbSNP:rs60261494.)	3	0	1	0
O00305	RecName: Full=Voltage-dependent L-type calcium channel subunit beta-4; Short=CAB4; AltName: Full=Cal	CACNB4_C104		T99: Phosphothreonine; S102: Phosphoserine; Y103: Phosphotyrosine	C104F:pathogenic	VAR_013669 (In EA5; associated with susceptibility to EIG9; dbSNP:rs1805031.)	3	0	1	0
P78314	SH3 domain-binding protein 2	SH3BP2_G420		S416: Phosphoserine; S425: Phosphoserine; S427: Phosphoserine	R415P; R415Q; P418H; P418L; P418R; G420E:pathogenic; G420R:pathogenic	VAR_013257 (In CRBM.)| VAR_013258 (In CRBM.)| VAR_013259 (In CRBM.)| VAR_013260 (In CRBM.)| VAR_013261 (In CRBM.)| VAR_013262 (In CRBM; dbSNP:rs28938171.)| VAR_013263 (In CRBM; dbSNP:rs28938170.)	3	0	1	0
Q13148	TAR DNA-binding protein 43	TARDBP_G348		S342: Phosphoserine; S347: Phosphoserine; S350: Phosphoserine	Q343R:pathogenic; G348C:pathogenic	VAR_062767 (In ALS10; dbSNP:rs80356731.)| VAR_045665 (In ALS10; dbSNP:rs80356733.)	3	0	1	0
Q13148	TAR DNA-binding protein 43	TARDBP_Q343		S342: Phosphoserine; S347: Phosphoserine; S350: Phosphoserine	M337V:pathogenic; Q343R:pathogenic; G348C:pathogenic	VAR_045664 (In ALS10; impedes the development of normal limb and tail buds and increases the number of apoptotic nuclei when expressed in chick embryos; dbSNP:rs80356730.)| VAR_062767 (In ALS10; dbSNP:rs80356731.)| VAR_045665 (In ALS10; dbSNP:rs80356733.)	3	0	1	0
P04424	Argininosuccinate lyase	ASL_Q286	Lyase_1:11-305	K287: Ubiquitination; K288: N6-acetyllysine; K288: Ubiquitination	Q286R:pathogenic	VAR_000679 (In ARGINSA; dbSNP:rs28941472.)	3	0	1	0
P58012	Forkhead box protein L2	FOXL2_I84	Fork_head:54-149	Y81: Phosphotyrosine; Y83: Phosphotyrosine; Y91: Phosphotyrosine	I80T; I84N; I84S:pathogenic; F90S	VAR_046491 (In BPES; nuclear and cytoplasmic aggregation; impaired transactivation activity.)| VAR_046492 (In BPES; nuclear and cytoplasmic aggregation; impaired transactivation activity.)| VAR_016883 (In BPES; type I; dbSNP:rs28937884.)| VAR_046493 (In BPES; nuclear and cytoplasmic aggregation; impaired transactivation activity.)	3	0	1	0
P68871	Hemoglobin subunit beta	HBB_Q40	Globin:8-112	Y36: Phosphotyrosine; T39: Phosphothreonine; S45: Phosphoserine	V35D; V35F; V35L; Y36F; P37R; P37S; P37T; W38G; W38R; W38S; T39N; Q40E; Q40K:pathogenic; Q40R; F42Y; F43L; F43S; E44Q; S45C; F46S	VAR_025394 (In Santander; unstable.)| VAR_002918 (In Pitie-Salpetriere; O(2) affinity up.)| VAR_025395 (In Nantes; increased oxygen affinity.)| VAR_002919 (In Philly; O(2) affinity up; unstable.)| VAR_002920 (In Sunnybrook.)| VAR_002921 (In North Chicago; O(2) affinity up.)| VAR_002922 (In Linkoping/Finlandia; O(2) affinity up.)| VAR_002923 (In Howick.)| VAR_002925 (In Rothschild; O(2) affinity d…	3	0	1	0
P68871	Hemoglobin subunit beta	HBB_E7		V2: N-pyruvate 2-iminyl-valine; T5: Phosphothreonine; K9: N6-acetyllysine; S10: Phosphoserine	V2A:other; H3L; H3Q:other; H3R:other; H3Y:other; P6R; E7A; E7K; E7Q:pathogenic; E7V:pathogenic; E8G; E8K:other; K9E:other; K9Q:other; K9T; S10C:other; A11D:other; A11V; V12D:other; V12I	VAR_002856 (In Raleigh; O(2) affinity down; dbSNP:rs33949930.)| VAR_002857 (In Graz; dbSNP:rs35906307.)| VAR_002858 (In Okayama; O(2) affinity up; dbSNP:rs713040.)| VAR_002859 (In Deer Lodge; O(2) affinity up; dbSNP:rs33983205.)| VAR_002860 (In Fukuoka; dbSNP:rs35906307.)| VAR_002861 (In Warwickshire; dbSNP:rs34769005.)| VAR_002862 (In G-Makassar; dbSNP:rs334.)| VAR_002864 (In C; dbSNP:rs33930165…	3	0	1	0
P30613	Pyruvate kinase isozymes R/L	PKLR_G557	PK_C:452-572	T556: Phosphothreonine; S562: Phosphoserine; Y564: Phosphotyrosine	V552M; G557A; R559G	VAR_004074 (In PKRD.)| VAR_011481 (In PKRD.)| VAR_004075 (In PKRD.)	3	0	0	0
P30613	Pyruvate kinase isozymes R/L	PKLR_R559	PK_C:452-572	T556: Phosphothreonine; S562: Phosphoserine; Y564: Phosphotyrosine	G557A; R559G	VAR_011481 (In PKRD.)| VAR_004075 (In PKRD.)	3	0	0	0
P30613	Pyruvate kinase isozymes R/L	PKLR_A352		K348: N6-acetyllysine; K348: Ubiquitination; K354: Ubiquitination	K348N; A352D; I357T; G358E	VAR_011456 (In PKRD; Kamata.)| VAR_011477 (In PKRD.)| VAR_004047 (In PKRD.)| VAR_058475 (In PKRD.)	3	0	0	0
P20930	Filaggrin	FLG_S3720		S3715: Phosphoserine; T3716: Phosphothreonine; S3722: Phosphoserine	S3720P	VAR_048484 (In dbSNP:rs11584340.)	3	0	0	0
Q13835	Plakophilin-1	PKP1_C161		S155: Phosphoserine; Y160: Phosphotyrosine; T166: Phosphothreonine	C161Y	VAR_033527 (In dbSNP:rs34704938.)	3	0	0	0
P02768	Serum albumin	ALB_N342	Serum_albumin:220-394	S336: Phosphoserine; Y343: Phosphotyrosine; K347: N6-acetyllysine	K337N; D338G; D338V; N342K; A344T; E345K	VAR_000520 (In Canterbury/New Guinea/Tagliacozzo/Cuneo/Cooperstown.)| VAR_013014 (In Bergamo.)| VAR_013015 (In Brest.)| VAR_000521 (In Malmo-47.)| VAR_000522 (In Redhill; associated with C-23.)| VAR_000523 (In Roma.)	3	0	0	0
P02768	Serum albumin	ALB_A215		K214: N6-acetyllysine; S217: Phosphoserine; K219: N6-acetyllysine	A215T; A215V; Q220L	VAR_014291 (In dbSNP:rs3210154.)| VAR_014292 (In dbSNP:rs3204504.)| VAR_014293 (In dbSNP:rs3210163.)	3	0	0	0
P02768	Serum albumin	ALB_D518	Serum_albumin:412-592	T520: Phosphothreonine; Y521: Phosphotyrosine; K524: N6-acetyllysine	D518N	VAR_000535 (In Casebrook.)	3	0	0	0
P02768	Serum albumin	ALB_E400		Y394: Phosphotyrosine; K396: N6-acetyllysine; K402: N6-acetyllysine	K396E; D399N; E400K; E400Q; E406K	VAR_000529 (In Naskapi/Mersin/Komagome-1.)| VAR_000530 (In Nagasaki-2.)| VAR_000531 (In Tochigi.)| VAR_000532 (In Malmo-5.)| VAR_000533 (In Hiroshima-2.)	3	0	0	0
P02768	Serum albumin	ALB_E594		T590: Phosphothreonine; K597: N6-acetyllysine; K598: N6-acetyllysine	E589K; E594K; K597E; K598N	VAR_000543 (In Osaka-1.)| VAR_000544 (In Osaka-2/Phnom Phen/albumin B/Verona.)| VAR_000545 (In Gent/Milano Fast.)| VAR_000546 (In Vanves.)	3	0	0	0
P02768	Serum albumin	ALB_K383	Serum_albumin:220-394	T376: Phosphothreonine; Y377: Phosphotyrosine; T379: Phosphothreonine	E378K; E382K; K383N; D389H; D389V	VAR_000525 (In Hiroshima-1.)| VAR_000526 (In Coari I/Porto Alegre.)| VAR_013016 (In Trieste.)| VAR_000527 (In Parklands.)| VAR_000528 (In Iowa city-1.)	3	0	0	0
P02768	Serum albumin	ALB_D399		Y394: Phosphotyrosine; K396: N6-acetyllysine; K402: N6-acetyllysine	K396E; D399N; E400K; E400Q	VAR_000529 (In Naskapi/Mersin/Komagome-1.)| VAR_000530 (In Nagasaki-2.)| VAR_000531 (In Tochigi.)| VAR_000532 (In Malmo-5.)	3	0	0	0
P02768	Serum albumin	ALB_E525	Serum_albumin:412-592	T520: Phosphothreonine; Y521: Phosphotyrosine; K524: N6-acetyllysine	E525K; E529K	VAR_000536 (In Manaus-1/Adana/Lambadi/Vancouver.)| VAR_000537 (In Ortonovo.)	3	0	0	0
P02765	Alpha-2-HS-glycoprotein	AHSG_V142		S135: Phosphoserine; S138: Phosphoserine; K144: N6-acetyllysine	V142L	VAR_055802 (In dbSNP:rs7633550.)	3	0	0	0
P02766	Transthyretin	TTR_L131	Transthyretin:30-141	Y125: Phosphotyrosine; S137: Phosphoserine; T138: Phosphothreonine	T126N; I127M; I127V; A129T; L131M; Y134C; Y134H; Y136S; Y136V	VAR_038984 (In AMYL-TTR.)| VAR_038985 (In AMYL-TTR.)| VAR_007592 (In AMYL-TTR; amyloid polyneuropathy.)| VAR_007593 (In HTDE; increased affinity for thyroxine.)| VAR_007594 (In AMYL-TTR.)| VAR_007595 (In AMYL-TTR; amyloid polyneuropathy.)| VAR_007598 (In CTS1; amyloid deposit on carpal tunnel; patients show no other abnormalities.)| VAR_007596 (In AMYL-TTR; amyloid polyneuropathy.)| VAR_007597 (R…	3	0	0	0
P04035	3-hydroxy-3-methylglutaryl-coenzyme A reductase	HMGCR_I638		K633: Ubiquitination; S637: Phosphoserine; Y644: Phosphotyrosine	I638V	VAR_011954 (In dbSNP:rs5908.)	3	0	0	0
O75167	Phosphatase and actin regulator 2	PHACTR2_I449		S443: Phosphoserine; S445: Phosphoserine; T452: Phosphothreonine	I449V	VAR_053646 (In dbSNP:rs2295201.)	3	0	0	0
P07099	Epoxide hydrolase 1	EPHX1_V285	Abhydrolase_1:178-396	Y283: Phosphotyrosine; K286: Ubiquitination; Y291: Phosphotyrosine	V285L	VAR_023304 (In dbSNP:rs45449793.)	3	0	0	0
P30281	G1/S-specific cyclin-D3	CCND3_S259	Cyclin_C:155-280	T261: Phosphothreonine; S263: Phosphoserine; S264: Phosphoserine	E253D; S259A	VAR_033726 (In dbSNP:rs33966734.)| VAR_014205 (In dbSNP:rs1051130.)	3	0	0	0
Q9P0L2	Serine/threonine-protein kinase MARK1	MARK1_P578		S573: Phosphoserine; T580: Phosphothreonine; T581: Phosphothreonine	P578L	VAR_040763 (In dbSNP:rs55691439.)	3	0	0	0
Q08170	Serine/arginine-rich splicing factor 4	SRSF4_E253		S255: Phosphoserine; S257: Phosphoserine; S259: Phosphoserine	E253D	VAR_052230 (In dbSNP:rs2230679.)	3	0	0	0
P20138	Myeloid cell surface antigen CD33	CD33_F243		T239: Phosphothreonine; S248: Phosphoserine; K250: Ubiquitination	I242L; F243L	VAR_028262 (In dbSNP:rs988337.)| VAR_028263 (In dbSNP:rs11882250.)	3	0	0	0
P17927	Complement receptor type 1	CR1_P1827	Sushi:1774-1840	S1820: Phosphoserine; T1824: Phosphothreonine; S1825: Phosphoserine	P1827R	VAR_013825 (In dbSNP:rs3811381.)	3	0	0	0
O75396	Vesicle-trafficking protein SEC22b	SEC22B_R108	Longin:36-118	K102: Ubiquitination; S107: Phosphoserine; S111: Phosphoserine	R108Q	VAR_057343 (In dbSNP:rs2655551.)	3	0	0	0
P46013	Antigen KI-67	MKI67_V1559		Y1552: Phosphotyrosine; T1557: Phosphothreonine; T1565: Phosphothreonine	V1559M	VAR_029062 (In dbSNP:rs7918199.)	3	0	0	0
P46013	Antigen KI-67	MKI67_P1622		S1618: Phosphoserine; S1628: Phosphoserine; S1629: Phosphoserine	P1622L	VAR_029063 (In dbSNP:rs2782871.)	3	0	0	0
P46013	Antigen KI-67	MKI67_K3217		T3213: Phosphothreonine; S3216: Phosphoserine; T3223: Phosphothreonine	K3217E	VAR_014859 (In dbSNP:rs8473.)	3	0	0	0
P46013	Antigen KI-67	MKI67_R1876		T1869: Phosphothreonine; T1871: Phosphothreonine; S1880: Phosphoserine	R1876Q	VAR_029065 (In dbSNP:rs11591817.)	3	0	0	0
P46013	Antigen KI-67	MKI67_R2786		S2779: Phosphoserine; T2781: Phosphothreonine; S2783: Phosphoserine	R2786Q	VAR_029070 (In dbSNP:rs10764749.)	3	0	0	0
P26651	Tristetraprolin	ZFP36_P55		S48: Phosphoserine; S52: Phosphoserine; S60: Phosphoserine	P55S	VAR_052324 (In dbSNP:rs2229272.)	3	0	0	0
Q16512	Serine/threonine-protein kinase N1	PKN1_A921		T914: Phosphothreonine; S916: Phosphoserine; T925: Phosphothreonine	A921V	VAR_042345 (In a colorectal adenocarcinoma sample; somatic mutation.)	3	0	0	0
Q14004	Cyclin-dependent kinase 13	CDK13_V1062		T1056: Phosphothreonine; T1058: Phosphothreonine; S1066: Phosphoserine	V1062M	VAR_022387 (In dbSNP:rs17496712.)	3	0	0	0
Q14004	Cyclin-dependent kinase 13	CDK13_R410		S409: Phosphoserine; S411: Phosphoserine; S413: Phosphoserine	R410Q	VAR_022383 (In dbSNP:rs17496261.)	3	0	0	0
Q14004	Cyclin-dependent kinase 13	CDK13_T500		S493: Phosphoserine; T494: Phosphothreonine; T496: Phosphothreonine	T494A; T500A	VAR_041965 (In dbSNP:rs34624759.)| VAR_022384 (In dbSNP:rs3735135.)	3	0	0	0
O14939	RecName: Full=Phospholipase D2; Short=PLD 2; Short=hPLD2; AltName: Full=Choline phosphatase 2; AltNa	PLD2_R172	PX:64-192	Y169: Phosphotyrosine; T175: Phosphothreonine; Y179: Phosphotyrosine	R172C	VAR_051704 (In dbSNP:rs2286672.)	3	0	0	0
O14939	RecName: Full=Phospholipase D2; Short=PLD 2; Short=hPLD2; AltName: Full=Choline phosphatase 2; AltNa	PLD2_T577		Y573: Phosphotyrosine; Y578: Phosphotyrosine; Y580: Phosphotyrosine	T577I	VAR_051705 (In dbSNP:rs1052748.)	3	0	0	0
Q8IZJ4	Ral-GDS-related protein	RGL4_M342		S338: Phosphoserine; K340: N6-acetyllysine; K343: N6-acetyllysine	M342R	VAR_016246 (In dbSNP:rs2070449.)	3	0	0	0
Q96MT8	Centrosomal protein of 63 kDa	CEP63_S651		S650: Phosphoserine; S653: Phosphoserine; S657: Phosphoserine	S651L	VAR_020604 (In dbSNP:rs1127826.)	3	0	0	0
O95757	Heat shock 70 kDa protein 4L	HSPA4L_N216		K219: N6-acetyllysine; K221: N6-acetyllysine; K221: Ubiquitination	L211S; N216T	VAR_025405 (In dbSNP:rs1380154.)| VAR_031214 (In dbSNP:rs12507229.)	3	0	0	0
P38398	Breast cancer type 1 susceptibility protein	BRCA1_E1219		S1212: Phosphoserine; S1217: Phosphoserine; S1218: Phosphoserine	S1217Y; E1219D	VAR_020695 (In BC and BROVCA1.)| VAR_007784 (Unclassified.)	3	0	0	0
P38398	Breast cancer type 1 susceptibility protein	BRCA1_E1210		S1211: Phosphoserine; S1212: Phosphoserine; S1217: Phosphoserine	R1204I; K1207N; E1210G	VAR_020692 (In BC.)| VAR_020693 (In BC.)| VAR_020694 (In BC; unknown pathological significance.)	3	0	0	0
P38398	Breast cancer type 1 susceptibility protein	BRCA1_K1207		Y1202: Phosphotyrosine; S1211: Phosphoserine; S1212: Phosphoserine	R1204I; K1207N; E1210G	VAR_020692 (In BC.)| VAR_020693 (In BC.)| VAR_020694 (In BC; unknown pathological significance.)	3	0	0	0
P38398	Breast cancer type 1 susceptibility protein	BRCA1_R1495		S1496: Phosphoserine; S1497: Phosphoserine; S1499: Phosphoserine	R1495M	VAR_063900 (In BC; unknown pathological significance.)	3	0	0	0
P38398	Breast cancer type 1 susceptibility protein	BRCA1_K1183		S1178: Phosphoserine; S1187: Phosphoserine; S1189: Phosphoserine	K1183R:non-pathogenic; S1187I	VAR_007783 (Common polymorphism; dbSNP:rs16942.)| VAR_020690 (In BC and BROVCA1.)	3	0	0	1
P38398	Breast cancer type 1 susceptibility protein	BRCA1_Q1200		T1194: Phosphothreonine; T1196: Phosphothreonine; Y1202: Phosphotyrosine	Q1200H; R1204I	VAR_020691 (In BC and BROVCA1; dbSNP:rs56214134.)| VAR_020692 (In BC.)	3	0	0	0
P45983	Mitogen-activated protein kinase 8	MAPK8_G177	Pkinase:26-321	T178: Phosphothreonine; S179: Phosphoserine; T183: Phosphothreonine	G171S; G177R	VAR_042258 (In a renal clear cell carcinoma sample; somatic mutation.)| VAR_042259 (In a glioblastoma multiforme sample; somatic mutation.)	3	0	0	0
Q71DI3	histone H3.2 [Homo sapiens]	HIST2H3A_A128	Histone:58-132	K123: N6-acetyllysine; K123: N6-methyllysine; K123: Ubiquitination	A128V	VAR_059314 (In dbSNP:rs2664731.)	3	0	0	0
Q99684	Zinc finger protein Gfi-1	GFI1_S36		S40: Phosphoserine; T41: Phosphothreonine; S42: Phosphoserine	S36N	VAR_052722 (In dbSNP:rs34631763.)	3	0	0	0
Q15746	Myosin light chain kinase, smooth muscle	MYLK_A1754		K1747: N6-acetyllysine; S1759: Phosphoserine; S1760: Phosphoserine	A1754T; S1759P	VAR_065576 (Found in a patient with familial aortic dissections; binding to calmodulin is reduced; significant reduction in kinase activity compared to wild-type protein.)| VAR_065577 (In AAT7; shows minimal cells endogenous expression; binding to calmodulin is abolished; 6-fold reduction in kinase activity compared to wild-type protein.)	3	0	0	0
P11086	Phenylethanolamine N-methyltransferase	PNMT_R254		Y248: Phosphotyrosine; T255: Phosphothreonine; Y256: Phosphotyrosine	R254H	VAR_037614 (In dbSNP:rs5642.)	3	0	0	0
Q96RS0	Trimethylguanosine synthase	TGS1_P299		S294: Phosphoserine; S297: Phosphoserine; S298: Phosphoserine	P299S	VAR_056241 (In dbSNP:rs11986329.)	3	0	0	0
Q9NZK5	Adenosine deaminase CECR1	CECR1_H335	A_deaminase:163-495	T330: Phosphothreonine; S333: Phosphoserine; Y337: Phosphotyrosine	H335R	VAR_029802 (In dbSNP:rs2231495.)	3	0	0	0
P50402	Emerin	EMD_D149		S142: Phosphoserine; S143: Phosphoserine; Y155: Phosphotyrosine	D149H	VAR_038433 (In dbSNP:rs2070818.)	3	0	0	0
P50402	Emerin	EMD_P183		S180: Phosphoserine; Y181: Phosphotyrosine; Y182: Phosphotyrosine	P183H; P183T	VAR_005199 (In EDMD1; no loss of binding to F-actin and enhanced rate of actin polymerization.)| VAR_005200 (In EDMD1.)	3	0	0	0
P19429	Troponin I, cardiac muscle	TNNI3_A171		S166: Phosphoserine; K177: N6-acetyllysine; K178: N6-acetyllysine	S166F; A171T	VAR_029454 (In CMH7.)| VAR_016081 (In RCM1.)	3	0	0	0
P19429	Troponin I, cardiac muscle	TNNI3_R79		K72: N6-acetyllysine; S77: Phosphoserine; T78: Phosphothreonine	R79C; P82S:pathogenic	VAR_029453 (In dbSNP:rs3729712.)| VAR_016078 (In CMH7; dbSNP:rs77615401.)	3	0	0	0
P49427	Ubiquitin-conjugating enzyme E2 R1	CDC34_D227		S222: Phosphoserine; S231: Phosphoserine; T233: Phosphothreonine	D227H	VAR_021277 (In dbSNP:rs16990650.)	3	0	0	0
P11413	Glucose-6-phosphate 1-dehydrogenase	G6PD_G410	G6PD_C:212-506	K403: N6-acetyllysine; K403: Ubiquitination; K408: Ubiquitination	G410C; G410D; E416K	VAR_002503 (In Riverside; class I.)| VAR_002504 (In CNSHA; Japan; class I.)| VAR_002505 (In Tokyo; class I.)	3	0	0	0
Q13563	Polycystin-2	PKD2_R807		S801: Phosphoserine; S808: Phosphoserine; S812: Phosphoserine	R807Q	VAR_058830 (In PKD2; dbSNP:rs147654263.)	3	0	0	0
Q7Z333	Probable helicase senataxin	SETX_P1331		K1324: Ubiquitination; K1325: Ubiquitination; S1330: Phosphoserine	P1331L	VAR_018786 (In dbSNP:rs11243731.)	3	0	0	0
Q9Y623	Myosin-4	MYH4_R1862		T1855: Phosphothreonine; Y1856: Phosphotyrosine; K1863: N6-acetyllysine	R1862C	VAR_056175 (In dbSNP:rs34260986.)	3	0	0	0
Q86UC2	Radial spoke head protein 3 homolog	RSPH3_R398		T391: Phosphothreonine; S392: Phosphoserine; K394: Ubiquitination	R398Q	VAR_037722 (In dbSNP:rs10455840.)	3	0	0	0
P07686	Beta-hexosaminidase subunit beta	HEXB_I207	Glyco_hydro_20:200-517	S201: Phosphoserine; T209: Phosphothreonine; S210: Phosphoserine	I207V	VAR_003249 (Probable polymorphism; dbSNP:rs10805890.)	3	0	0	0
O76082	Solute carrier family 22 member 5	SLC22A5_R471		T468: Phosphothreonine; S470: Phosphoserine; S474: Phosphoserine	S467C:pathogenic; T468R; R471C; R471P	VAR_022566 (In CDSP; reduces L-carnitine uptake; dbSNP:rs60376624.)| VAR_064149 (In CDSP; markedly reduced carnitine transport compared to the wild-type protein.)| VAR_064150 (In CDSP.)| VAR_066845 (In CDSP; reduces carnitine transport.)	3	0	0	0
Q96RQ3	Methylcrotonoyl-CoA carboxylase subunit alpha, mitochondrial	MCCC1_S535		S539: Phosphoserine; S540: Phosphoserine; S541: Phosphoserine	D532H; S535F	VAR_012790 (In MCC1D; severe form.)| VAR_012791 (In MCC1D; asymptomatic form.)	3	0	0	0
P40692	DNA mismatch repair protein Mlh1	MLH1_L292		T288: Phosphothreonine; Y293: Phosphotyrosine; S295: Phosphoserine	L292P; S295T	VAR_043404 (In HNPCC2; uncertain pathogenicity.)| VAR_012916 (In HNPCC2.)	3	0	0	0
P07333	Macrophage colony-stimulating factor 1 receptor	CSF1R_R710	Pkinase_Tyr:582-910	Y708: Phosphotyrosine; S713: Phosphoserine; S716: Phosphoserine	R710H	VAR_067399	3	0	0	0
P07333	Macrophage colony-stimulating factor 1 receptor	CSF1R_P693	Pkinase_Tyr:582-910	S686: Phosphoserine; S688: Phosphoserine; Y699: Phosphotyrosine	P693H	VAR_042042 (In a lung squamous cell carcinoma sample; somatic mutation.)	3	0	0	0
P07333	Macrophage colony-stimulating factor 1 receptor	CSF1R_L868	Pkinase_Tyr:582-910	K867: Ubiquitination; K870: Ubiquitination; Y873: Phosphotyrosine	L868P	VAR_067409 (In HDLS.)	3	0	0	0
P69891	Hemoglobin subunit gamma-1	HBG1_D74	Globin:8-112	K67: Ubiquitination; K77: N6-acetyllysine; K77: Ubiquitination	G73R; D74H; D74N; I76T:other; D80N	VAR_003158 (In Iwata.)| VAR_003160 (In Xin-su.)| VAR_003159 (In Forest Park; associated with T-76.)| VAR_003161 (In Sardinia/Forest Park; associated with N-74; dbSNP:rs1061234.)| VAR_003163 (In Dammam.)	3	0	0	0
P69891	Hemoglobin subunit gamma-1	HBG1_T13	Globin:8-112	K9: N6-acetyllysine; K9: Ubiquitination; K18: Ubiquitination	E7G:other; E7Q; T13R:other	VAR_003127 (In Izumi/Kotobuki; dbSNP:rs34432567.)| VAR_003128 (In Pordenone; dbSNP:rs33924825.)| VAR_003130 (In Calluna; dbSNP:rs33992775.)	3	0	0	0
P69892	Hemoglobin subunit gamma-2	HBG2_T13	Globin:8-112	K9: N6-acetyllysine; K9: Ubiquitination; K18: Ubiquitination	D8N; K9E; K9Q; T13R; W16R; G17R; K18N	VAR_003129 (In Auckland.)| VAR_020643 (In Albaicin.)| VAR_020644 (In Albaicin.)| VAR_020645 (In Heather.)| VAR_003131 (In Catalonia.)| VAR_003132 (In Melbourne.)| VAR_020646 (In Clamart.)	3	0	0	0
P69892	Hemoglobin subunit gamma-2	HBG2_W16	Globin:8-112	K9: N6-acetyllysine; K9: Ubiquitination; K18: Ubiquitination	T13R; W16R; G17R; K18N; N20K; V21A; E22K; E22Q	VAR_020645 (In Heather.)| VAR_003131 (In Catalonia.)| VAR_003132 (In Melbourne.)| VAR_020646 (In Clamart.)| VAR_020647 (In Ouled Rabah.)| VAR_030496 (In Bron.)| VAR_003133 (In Saskatoon.)| VAR_003134 (In Fuchu.)	3	0	0	0
A6NER3	G antigen 12J	GAGE12J_R13		S7: Phosphoserine; Y9: Phosphotyrosine; Y10: Phosphotyrosine	Y9C; R13S; P16R	VAR_037385 (In dbSNP:rs7064096.)| VAR_037386 (In dbSNP:rs7064105.)| VAR_037387 (In dbSNP:rs6520418.)	3	0	0	0
Q9ULD2	Microtubule-associated tumor suppressor 1	MTUS1_Q1201		S1199: Phosphoserine; S1203: Phosphoserine; T1204: Phosphothreonine	Q1201R	VAR_035184 (In HCC.)	3	0	0	0
P01042	Kininogen-1	KNG1_M178	Cystatin:144-238	T171: Phosphothreonine; S174: Phosphoserine; S175: Phosphoserine	M178T	VAR_019278 (In dbSNP:rs1656922.)	3	0	0	0
P42224	Signal transducer and activator of transcription 1-alpha/beta	STAT1_C174		Y170: Phosphotyrosine; K173: N6-acetyllysine; K173: Ubiquitination	Y170N; C174R	VAR_065936 (In CANDF7.)| VAR_065937 (In CANDF7.)	3	0	0	0
P42224	Signal transducer and activator of transcription 1-alpha/beta	STAT1_L706		T699: Phosphothreonine; Y701: Phosphotyrosine; K703: Sumoylation; T704: Phosphothreonine	L706S	VAR_018266 (In MSMD; loss of GAF and ISGF3 activation; impairs the nuclear accumulation of GAF but not of ISGF3 in heterozygous cells stimulated by IFNs; affects phosphorylation of the protein.)	3	0	0	0
Q7Z2X7	P antigen family member 2	PAGE2_L5		S9: Phosphoserine; S11: Phosphoserine; S12: Phosphoserine	L5V	VAR_053099 (In dbSNP:rs1845444.)	3	0	0	0
P14406	Cytochrome c oxidase subunit 7A2, mitochondrial	COX7A2_E40		K33: N6-acetyllysine; K33: Ubiquitination; K46: Ubiquitination	E40D	VAR_012319	3	0	0	0
Q96GE6	Calmodulin-like protein 4	CALML4_R28		S30: Phosphoserine; S32: Phosphoserine; S33: Phosphoserine	R28C	VAR_048586 (In dbSNP:rs3803381.)	3	0	0	0
Q9UBC3	DNA (cytosine-5)-methyltransferase 3B	DNMT3B_H814		Y815: Phosphotyrosine; T816: Phosphothreonine; S819: Phosphoserine	H814R; D817G:pathogenic; V818M:pathogenic	VAR_011510 (In ICF1.)| VAR_011503 (In ICF1; dbSNP:rs121908939.)| VAR_011504 (In ICF1; dbSNP:rs121908940.)	3	0	0	0
P29317	Ephrin type-A receptor 2	EPHA2_R876		S869: Phosphoserine; S880: Phosphoserine; K882: Ubiquitination	R876H	VAR_042125 (In dbSNP:rs35903225.)	3	0	0	0
Q86UE8	Serine/threonine-protein kinase tousled-like 2	TLK2_A95		S94: Phosphoserine; T98: Phosphothreonine; S99: Phosphoserine	A95G	VAR_041218	3	0	0	0
Q5T0W9	Protein FAM83B	FAM83B_K640		S634: Phosphoserine; Y637: Phosphotyrosine; Y639: Phosphotyrosine	K640T	VAR_034640 (In dbSNP:rs239798.)	3	0	0	0
Q5SZK8	FRAS1-related extracellular matrix protein 2	FREM2_R2066	Calx-beta:1996-2103	T2059: Phosphothreonine; Y2061: Phosphotyrosine; S2065: Phosphoserine	R2066C	VAR_023202 (In dbSNP:rs9548505.)	3	0	0	0
P51812	Ribosomal protein S6 kinase alpha-3	RPS6KA3_A225	Pkinase:68-327	Y226: Phosphotyrosine; S227: Phosphoserine; T231: Phosphothreonine	A225V; S227A	VAR_006194 (In CLS.)| VAR_006195 (In CLS.)	3	0	0	0
P51812	Ribosomal protein S6 kinase alpha-3	RPS6KA3_V82	Pkinase:68-327	S78: Phosphoserine; K81: N6-acetyllysine; K81: Ubiquitination	V82F	VAR_006190 (In CLS.)	3	0	0	0
P02787	Serotransferrin	TF_R42	Transferrin:25-347	T36: Phosphothreonine; K37: N6-acetyllysine; S47: Phosphoserine	R42L	VAR_034569 (In dbSNP:rs41298293.)	3	0	0	0
P35372	Mu-type opioid receptor	OPRM1_R265		S263: Phosphoserine; S268: Phosphoserine; S270: Phosphoserine	R260H; R265C	VAR_009527 (Rare polymorphism; dbSNP:rs1799974.)| VAR_019253 (In dbSNP:rs17174822.)	3	0	0	0
Q8N9T8	Protein KRI1 homolog	KRI1_E349		K343: N6-acetyllysine; K345: N6-acetyllysine; K346: N6-acetyllysine	E349Q	VAR_034756 (In dbSNP:rs3826709.)	3	0	0	0
Q8N3K9	Cardiomyopathy-associated protein 5	CMYA5_Q175		T171: Phosphothreonine; S172: Phosphoserine; T178: Phosphothreonine	Q175H	VAR_042472 (In dbSNP:rs6895605.)	3	0	0	0
Q03164	Histone-lysine N-methyltransferase MLL	MLL_S2319		S2313: Phosphoserine; S2315: Phosphoserine; S2316: Phosphoserine	S2319T	VAR_021320 (In dbSNP:rs9332837.)	3	0	0	0
P08922	Proto-oncogene tyrosine-protein kinase ROS	ROS1_K2328		Y2323: Phosphotyrosine; S2326: Phosphoserine; Y2334: Phosphotyrosine	K2328R	VAR_049713 (In dbSNP:rs35932630.)	3	0	0	0
P51170	Amiloride-sensitive sodium channel subunit gamma	SCNN1G_A502		K495: N6-acetyllysine; K498: N6-acetyllysine; K503: N6-acetyllysine	A502P	VAR_015843	3	0	0	0
Q9H714	Uncharacterized protein KIAA0226-like	KIAA0226L_G152		S146: Phosphoserine; S150: Phosphoserine; S157: Phosphoserine	G152R	VAR_022912 (In dbSNP:rs1408184.)	3	0	0	0
Q14204	Cytoplasmic dynein 1 heavy chain 1	DYNC1H1_A4285	Dynein_heavy:3915-4645	S4280: Phosphoserine; K4283: N6-acetyllysine; K4283: Ubiquitination	A4285S	VAR_069441	3	0	0	0
P68032	Actin, alpha cardiac muscle 1	ACTC1_R314		Y308: Phosphotyrosine; K317: Ubiquitination; T320: Phosphothreonine	R314H	VAR_012860 (In CMD1R.)	3	0	0	0
Q15911	Zinc finger homeobox protein 3	ZFHX3_P3421		K3416: N6-acetyllysine; S3418: Phosphoserine; K3420: N6-acetyllysine	P3421A	VAR_026666 (In dbSNP:rs8044440.)	3	0	0	0
Q9H0P0	Cytosolic 5'-nucleotidase 3	NT5C3_N229		K225: Ubiquitination; S228: Phosphoserine; T236: Phosphothreonine	N229S	VAR_023513 (In P5N deficiency; markedly decreases activity.)	3	0	0	0
P25054	Adenomatous polyposis coli protein	APC_R99		S95: Phosphoserine; Y96: Phosphotyrosine; S98: Phosphoserine	R99W	VAR_009613 (In FAP; could be a rare polymorphism.)	3	0	0	0
P25054	Adenomatous polyposis coli protein	APC_P870		Y863: Phosphotyrosine; T867: Phosphothreonine; S874: Phosphoserine	P870S	VAR_053976 (In dbSNP:rs33974176.)	3	0	0	0
P29376	Leukocyte tyrosine kinase receptor	LTK_R673	Pkinase_Tyr:510-777	Y672: Phosphotyrosine; Y676: Phosphotyrosine; Y677: Phosphotyrosine	R673Q	VAR_046109 (In dbSNP:rs55876255.)	3	0	0	0
P56645	Period circadian protein homolog 3	PER3_V639		S633: Phosphoserine; S634: Phosphoserine; T635: Phosphothreonine	V639G	VAR_025532 (Associated with delayed sleep phase syndrome (DSPS); dbSNP:rs10462020.)	3	0	0	0
Q09472	Histone acetyltransferase p300	EP300_M289		S285: Phosphoserine; K291: N6-acetyllysine; K292: N6-acetyllysine	M289V	VAR_055554 (In dbSNP:rs2230111.)	3	0	0	0
P02751	Fibronectin	FN1_W1834	fn3:1815-1894	S1833: Phosphoserine; K1837: Ubiquitination; T1840: Phosphothreonine	W1834R	VAR_043919 (In GFND2; reduced binding to heparin, endothelial cells and podocytes; impaired capability to induce stress-fiber formation.)	3	0	0	0
P02751	Fibronectin	FN1_L1883	fn3:1815-1894	Y1879: Phosphotyrosine; K1880: N6-acetyllysine; Y1884: Phosphotyrosine	L1883R	VAR_043920 (In GFND2; reduced binding to heparin, endothelial cells and podocytes; impaired capability to induce stress-fiber formation.)	3	0	0	0
Q86VQ0	Lebercilin	LCA5_A546		S539: Phosphoserine; S544: Phosphoserine; S547: Phosphoserine	A546P	VAR_038991 (In dbSNP:rs35415141.)	3	0	0	0
P08684	Cytochrome P450 3A4	CYP3A4_P416	p450:38-493	T409: Phosphothreonine; K413: N6-acetyllysine; S420: Phosphoserine	P416L	VAR_011608 (In allele CYP3A4*13; lack of expression; dbSNP:rs4986909.)	3	0	0	0
P08684	Cytochrome P450 3A4	CYP3A4_K96	p450:38-493	T92: Phosphothreonine; S100: Phosphoserine; T103: Phosphothreonine	K96E	VAR_037547 (In dbSNP:rs3091339.)	3	0	0	0
Q01860	POU domain, class 5, transcription factor 1	POU5F1_M357		T352: Phosphothreonine; S355: Phosphoserine; S359: Phosphoserine	T351I; M357L	VAR_046204 (In dbSNP:rs1061120.)| VAR_003775	3	0	0	0
Q9BRG2	SH2 domain-containing protein 3A	SH2D3A_D223		T216: Phosphothreonine; S218: Phosphoserine; T230: Phosphothreonine	D223G	VAR_051349 (In dbSNP:rs12608960.)	3	0	0	0
Q8NCB2	CaM kinase-like vesicle-associated protein	CAMKV_G60	Pkinase:24-286	K53: N6-acetyllysine; K62: N6-acetyllysine; K65: Ubiquitination	G60S	VAR_041338 (In an ovarian serous carcinoma sample; somatic mutation.)	3	0	0	0
Q8N7M0	Tctex1 domain-containing protein 1	TCTEX1D1_E49		S43: Phosphoserine; T44: Phosphothreonine; S46: Phosphoserine	E49D	VAR_031852 (In dbSNP:rs1060575.)	3	0	0	0
P49711	Transcriptional repressor CTCF	CTCF_R339		T333: Phosphothreonine; Y343: Phosphotyrosine; T346: Phosphothreonine	R339W; K344E; H345R	VAR_013141 (In a Wilms' tumor.)| VAR_013142 (In a breast tumor.)| VAR_013143 (In a prostate tumor.)	3	0	0	0
Q92918	Mitogen-activated protein kinase kinase kinase kinase 1	MAP4K1_P361		T355: Phosphothreonine; S366: Phosphoserine; S368: Phosphoserine	P361L	VAR_040741 (In dbSNP:rs56060067.)	3	0	0	0
P15924	Desmoplakin	DSP_I305		S299: Phosphoserine; K301: N6-acetyllysine; K308: N6-acetyllysine	S299R:pathogenic; I305F:probable-non-pathogenic	VAR_015402 (In ARVD8; dbSNP:rs121912992.)| VAR_033862 (In dbSNP:rs17604693.)	3	0	0	0
Q92667	A-kinase anchor protein 1, mitochondrial	AKAP1_C102		S105: Phosphoserine; S107: Phosphoserine; S108: Phosphoserine	C102Y	VAR_049677 (In dbSNP:rs2230771.)	3	0	0	0
Q9UI08	Ena/VASP-like protein	EVL_P247		S246: Phosphoserine; S248: Phosphoserine; T250: Phosphothreonine	P247L	VAR_036465 (In a colorectal cancer sample; somatic mutation.)	3	0	0	0
Q9H334	Forkhead box protein P1	FOXP1_T613		S615: Phosphoserine; S618: Phosphoserine; S620: Phosphoserine	T613N	VAR_065075	3	0	0	0
Q9H330	Transmembrane protein 245	TMEM245_D9		S12: Phosphoserine; S15: Phosphoserine; S16: Phosphoserine	D9E	VAR_059604 (In dbSNP:rs12001627.)	3	0	0	0
Q86U70	LIM domain-binding protein 1	LDB1_R299		S302: Phosphoserine; S305: Phosphoserine; T306: Phosphothreonine	R299Q	VAR_036366 (In a colorectal cancer sample; somatic mutation.)	3	0	0	0
Q13509	Tubulin beta-3 chain	TUBB3_E205	Tubulin:3-224	T199: Phosphothreonine; Y200: Phosphotyrosine; Y208: Phosphotyrosine	E205K	VAR_066207 (In CDCBM; does not form tubulin heterodimers; patient fibroblasts show no major alterations in the microtubule network, but the microtubules are less stable than wild-type.)	3	0	0	0
Q13509	Tubulin beta-3 chain	TUBB3_R380	Tubulin_C:261-383	K379: N6-acetyllysine; K379: Ubiquitination; S382: Phosphoserine	R380C	VAR_062762 (In CFEOM3A; affects heterodimers formation; results in increased stability and reduced dynamics of microtubules.)	3	0	0	0
Q9NWZ3	Interleukin-1 receptor-associated kinase 4	IRAK4_I5		M1: N-acetylmethionine; K3: N6-acetyllysine; T6: Phosphothreonine; S8: Phosphoserine	I5V	VAR_040588 (In dbSNP:rs56312115.)	3	0	0	0
P78324	Tyrosine-protein phosphatase non-receptor type substrate 1	SIRPA_P460		Y453: Phosphotyrosine; S464: Phosphoserine; T467: Phosphothreonine	P460L	VAR_015510	3	0	0	0
P48634	Protein PRRC2A	PRRC2A_R804		T799: Phosphothreonine; T807: Phosphothreonine; S808: Phosphoserine	R804C	VAR_045994 (In dbSNP:rs11538262.)	3	0	0	0
P15311	Ezrin	EZR_A494		S488: Phosphoserine; T497: Phosphothreonine; Y499: Phosphotyrosine	A494P	VAR_030573 (In dbSNP:rs2230143.)	3	0	0	0
Q16620	BDNF/NT-3 growth factors receptor	NTRK2_R699	Pkinase_Tyr:538-807	S698: Phosphoserine; Y702: Phosphotyrosine; Y706: Phosphotyrosine	M697I; R699G	VAR_046518 (In a lung carcinoma sample; somatic mutation.)| VAR_046519 (In a lung carcinoma sample; somatic mutation.)	3	0	0	0
P21127	Cyclin-dependent kinase 11B	CDK11B_L601	Pkinase:438-723	Y594: Phosphotyrosine; T595: Phosphothreonine; T600: Phosphothreonine	L601Q	VAR_041962	3	0	0	0
Q12906	Interleukin enhancer-binding factor 3	ILF3_A501		S503: Phosphoserine; T504: Phosphothreonine; S506: Phosphoserine	A501S	VAR_048906 (In dbSNP:rs34520379.)	3	0	0	0
Q12904	Aminoacyl tRNA synthase complex-interacting multifunctional protein 1	AIMP1_T104		S99: Phosphoserine; S107: Phosphoserine; T109: Phosphothreonine	T104A	VAR_029156 (In dbSNP:rs2230254.)	3	0	0	0
P03928	ATP synthase protein 8	MT-ATP8_W55		K49: N6-acetyllysine; K54: Ubiquitination; K57: Ubiquitination	W55R	VAR_069527 (In MC5DM2.)	3	0	0	0
Q86WS5	Transmembrane protease serine 12	TMPRSS12_Y19		S20: Phosphoserine; Y23: Phosphotyrosine; S24: Phosphoserine	Y19H	VAR_051848 (In dbSNP:rs10876100.)	3	0	0	0
P05181	Cytochrome P450 2E1	CYP2E1_R76	p450:33-489	T69: Phosphothreonine; S74: Phosphoserine; Y83: Phosphotyrosine	R76H	VAR_008360 (In allele CYP2E1*2; reduced activity; dbSNP:rs72559710.)	3	0	0	0
P06744	Glucose-6-phosphate isomerase	GPI_I208	PGI:54-546	K211: N6-acetyllysine; T214: Phosphothreonine; T215: Phosphothreonine	I208T	VAR_018816 (In dbSNP:rs8191371.)	3	0	0	0
P54278	Mismatch repair endonuclease PMS2	PMS2_H479		S478: Phosphoserine; S482: Phosphoserine; T485: Phosphothreonine	H479Q; T485K	VAR_012969| VAR_012970 (In dbSNP:rs1805323.)	3	0	0	0
P15559	NAD(P)H dehydrogenase [quinone] 1	NQO1_Q269		K262: N6-acetyllysine; K262: Ubiquitination; K271: Ubiquitination	Q269H	VAR_050220 (In dbSNP:rs34447156.)	3	0	0	0
P07355	Annexin A2	ANXA2_V98		S92: Phosphoserine; K104: N6-acetyllysine; K104: Ubiquitination	V98L	VAR_012982 (In dbSNP:rs17845226.)	3	0	0	0
Q96JQ0	Protocadherin-16	DCHS1_R1583		S1581: Phosphoserine; Y1582: Phosphotyrosine; S1586: Phosphoserine	R1583W	VAR_036110 (In a colorectal cancer sample; somatic mutation.)	3	0	0	0
P46821	Microtubule-associated protein 1B	MAP1B_P1296		S1289: Phosphoserine; S1298: Phosphoserine; T1302: Phosphothreonine	P1296L	VAR_034105 (In dbSNP:rs34093016.)	3	0	0	0
Q9NR30	Nucleolar RNA helicase 2	DDX21_T27		T22: Phosphothreonine; K25: N6-acetyllysine; K30: N6-acetyllysine	T27I	VAR_052161 (In dbSNP:rs17556220.)	3	0	0	0
P06400	Retinoblastoma-associated protein	RB1_R358		T353: Phosphothreonine; T356: Phosphothreonine; S360: Phosphoserine	R358G; R358Q	VAR_010046 (In RB.)| VAR_005575 (In RB.)	3	0	0	0
Q15437	Protein transport protein Sec23B	SEC23B_R313	Sec23_trunk:126-392	K309: Ubiquitination; K320: N6-acetyllysine; K320: Ubiquitination	R313H; I318T	VAR_062298| VAR_062299	3	0	0	0
Q15437	Protein transport protein Sec23B	SEC23B_Q386	Sec23_trunk:126-392	T381: Phosphothreonine; S382: Phosphoserine; T393: Phosphothreonine	Q386R	VAR_062302	3	0	0	0
O95678	Keratin, type II cytoskeletal 75	KRT75_E337		S334: Phosphoserine; Y342: Phosphotyrosine; T344: Phosphothreonine	E337K	VAR_038104 (In LAHS; dbSNP:rs2232398.)	3	0	0	0
Q9H7B2	Ribosome production factor 2 homolog	RPF2_G60	Brix:35-228	Y53: Phosphotyrosine; K56: N6-acetyllysine; Y59: Phosphotyrosine	G60S	VAR_033640 (In dbSNP:rs6909298.)	3	0	0	0
Q9UGI8	Testin	TES_A221		S214: Phosphoserine; T215: Phosphothreonine; S226: Phosphoserine	A221V	VAR_050170 (In dbSNP:rs2272193.)	3	0	0	0
P00374	Dihydrofolate reductase	DHFR_D153	DHFR_1:4-185	K156: Ubiquitination; Y157: Phosphotyrosine; K158: Ubiquitination	D153V	VAR_065819 (In DHFRD.)	3	0	0	0
P08581	Hepatocyte growth factor receptor	MET_R970		S966: Phosphoserine; Y971: Phosphotyrosine; T977: Phosphothreonine	R970C	VAR_032482 (In dbSNP:rs34589476.)	3	0	0	0
Q05209	Tyrosine-protein phosphatase non-receptor type 12	PTPN12_V322		T318: Phosphothreonine; S323: Phosphoserine; S324: Phosphoserine	V322I	VAR_019512 (In dbSNP:rs9640663.)	3	0	0	0
Q9BVA1	Tubulin beta-2B chain	TUBB2B_L228		T221: Phosphothreonine; Y222: Phosphotyrosine; S230: Phosphoserine	L228P	VAR_063392 (In PMGYSA.)	3	0	0	0
P54652	Heat shock-related 70 kDa protein 2	HSPA2_C191		K188: N6-acetyllysine; K188: Ubiquitination; K189: Ubiquitination	C191S	VAR_032706 (In dbSNP:rs45456191.)	3	0	0	0
O76003	Glutaredoxin-3	GLRX3_P123		S117: Phosphoserine; S118: Phosphoserine; S120: Phosphoserine	P123S	VAR_016876 (In dbSNP:rs2274217.)	3	0	0	0
P15498	Proto-oncogene vav	VAV1_T739	SH2:671-745	K732: N6-acetyllysine; K733: N6-acetyllysine; Y745: Phosphotyrosine	T739M	VAR_051997 (In dbSNP:rs36097961.)	3	0	0	0
Q99626	Homeobox protein CDX-2	CDX2_P293		S287: Phosphoserine; S291: Phosphoserine; S295: Phosphoserine	P293S	VAR_014530 (In dbSNP:rs1805107.)	3	0	0	0
P08397	Porphobilinogen deaminase	HMBS_V267	Porphobil_deamC:244-322	C261: S-(dipyrrolylmethanemethyl)cysteine; S262: Phosphoserine; T269: Phosphothreonine	C261Y; V267M; T269I; A270D; A270G	VAR_025579 (In AIP.)| VAR_011023 (In AIP.)| VAR_003670 (In AIP.)| VAR_011024 (In AIP.)| VAR_011025 (In AIP.)	3	0	0	0
P24752	Acetyl-CoA acetyltransferase, mitochondrial	ACAT1_G183	Thiolase_N:39-299	K181: N6-acetyllysine; K181: Ubiquitination; K190: N6-acetyllysine	G183R	VAR_007501 (In 3KTD; no activity.)	3	0	0	0
P43694	Transcription factor GATA-4	GATA4_P407		S401: Phosphoserine; S406: Phosphoserine; S412: Phosphoserine	L403M; P407Q; A411V	VAR_067618 (In ASD2.)| VAR_067619 (In VSD1 and TOF; dbSNP:rs115099192.)| VAR_067620 (In VSD1; uncertain pathological significance; dbSNP:rs55633527.)	3	0	0	0
Q6P0Q8	Microtubule-associated serine/threonine-protein kinase 2	MAST2_R991		S993: Phosphoserine; S995: Phosphoserine; S996: Phosphoserine	R991L	VAR_040776 (In dbSNP:rs56114653.)	3	0	0	0
O43405	Cochlin	COCH_A119	LCCL:32-121	S120: Phosphoserine; T122: Phosphothreonine; T124: Phosphothreonine	W117R; A119T	VAR_008536 (In DFNA9; does not affect protein deposition to the extracellular matrix.)| VAR_017175 (In DFNA9.)	3	0	0	0
O43405	Cochlin	COCH_W117	LCCL:32-121	S120: Phosphoserine; T122: Phosphothreonine; T124: Phosphothreonine	W117R; A119T	VAR_008536 (In DFNA9; does not affect protein deposition to the extracellular matrix.)| VAR_017175 (In DFNA9.)	3	0	0	0
Q5VUA4	Zinc finger protein 318	ZNF318_G1274		S1267: Phosphoserine; K1275: N6-acetyllysine; S1277: Phosphoserine	G1274R	VAR_036057 (In a breast cancer sample; somatic mutation.)	3	0	0	0
Q9UIQ6	Leucyl-cystinyl aminopeptidase	LNPEP_S86		S80: Phosphoserine; S91: Phosphoserine; T93: Phosphothreonine	S86P	VAR_031616 (In dbSNP:rs3797799.)	3	0	0	0
Q5T1H1	Protein eyes shut homolog	EYS_D1682		S1675: Phosphoserine; S1676: Phosphoserine; S1681: Phosphoserine	D1682Y	VAR_063465 (In RP25; dbSNP:rs75831552.)	3	0	0	0
Q9GZX3	Carbohydrate sulfotransferase 6	CHST6_R166	Sulfotransfer_1:40-357	S167: Phosphoserine; Y168: Phosphotyrosine; S169: Phosphoserine	R162G; R166P	VAR_021446 (In MCDC1; dbSNP:rs117435647.)| VAR_021447 (In MCDC1.)	3	0	0	0
Q9GZX3	Carbohydrate sulfotransferase 6	CHST6_R162	Sulfotransfer_1:40-357	S167: Phosphoserine; Y168: Phosphotyrosine; S169: Phosphoserine	R162G; R166P	VAR_021446 (In MCDC1; dbSNP:rs117435647.)| VAR_021447 (In MCDC1.)	3	0	0	0
Q9GZX3	Carbohydrate sulfotransferase 6	CHST6_K174	Sulfotransfer_1:40-357	S167: Phosphoserine; Y168: Phosphotyrosine; S169: Phosphoserine	K174R; R177H	VAR_021448 (In MCDC1; abolishes ability to sulfate keratan; dbSNP:rs28937878.)| VAR_021449 (In MCDC1.)	3	0	0	0
P56378	6.8 kDa mitochondrial proteolipid	MP68_I9		K14: N6-acetyllysine; K14: Ubiquitination; Y16: Phosphotyrosine	I9V	VAR_014526 (In dbSNP:rs1053419.)	3	0	0	0
Q9UKX5	Integrin alpha-11	ITGA11_V433		T430: Phosphothreonine; S431: Phosphoserine; S434: Phosphoserine	V433M	VAR_009889 (In dbSNP:rs2306022.)	3	0	0	0
Q8N3C7	CAP-Gly domain-containing linker protein 4	CLIP4_T613		S607: Phosphoserine; S609: Phosphoserine; T611: Phosphothreonine	T613P	VAR_048676 (In dbSNP:rs34327508.)	3	0	0	0
P99999	Cytochrome c	CYCS_K56	Cytochrom_C:4-103	Y49: Phosphotyrosine; T50: Phosphothreonine; K54: Ubiquitination	K56R	VAR_048850 (In dbSNP:rs11548795.)	3	0	0	0
O75369	Filamin-B	FLNB_T703	Filamin:642-733	Y704: Phosphotyrosine; S707: Phosphoserine; Y708: Phosphotyrosine	T703K	VAR_035919 (In a breast cancer sample; somatic mutation.)	3	0	0	0
O75369	Filamin-B	FLNB_A1534	Filamin:1514-1605	S1529: Phosphoserine; Y1530: Phosphotyrosine; S1535: Phosphoserine	A1534G	VAR_035920 (In a breast cancer sample; somatic mutation.)	3	0	0	0
P23588	Eukaryotic translation initiation factor 4B	EIF4B_P203		T197: Phosphothreonine; T205: Phosphothreonine; S207: Phosphoserine	P203R	VAR_064710 (Found in a renal cell carcinoma case; somatic mutation.)	3	0	0	0
Q9BZ23	Pantothenate kinase 2, mitochondrial	PANK2_A398		S395: Phosphoserine; Y400: Phosphotyrosine; Y405: Phosphotyrosine	A398T; N404I	VAR_060940 (In NBIA1.)| VAR_015163 (In NBIA1; atypical.)	3	0	0	0
Q08ER8	Zinc finger protein 543	ZNF543_E287	zf-H2C2_2:269-294	Y283: Phosphotyrosine; K290: N6-acetyllysine; T293: Phosphothreonine	E287V	VAR_032174 (In dbSNP:rs35238720.)	3	0	0	0
P01130	Low-density lipoprotein receptor	LDLR_G844		Y845: Phosphotyrosine; S846: Phosphoserine; Y847: Phosphotyrosine	G844D	VAR_005420 (In Turku.)	3	0	0	0
Q92608	Dedicator of cytokinesis protein 2	DOCK2_T1779		S1780: Phosphoserine; S1784: Phosphoserine; T1786: Phosphothreonine	T1779S	VAR_022137 (In dbSNP:rs2270898.)	3	0	0	0
Q5VT25	Serine/threonine-protein kinase MRCK alpha	CDC42BPA_T1618		S1611: Phosphoserine; S1613: Phosphoserine; S1616: Phosphoserine	T1618A	VAR_045589 (In dbSNP:rs2297417.)	3	0	0	0
Q05066	Sex-determining region Y protein	SRY_P131		Y127: Phosphotyrosine; Y129: Phosphotyrosine; K136: N6-acetyllysine	P125L; Y127C; Y127F; P131R; R133W	VAR_003732 (In SRXY1.)| VAR_003733 (In SRXY1.)| VAR_017303 (In SRXY1.)| VAR_017304 (In SRXY1.)| VAR_003734 (In SRXY1.)	3	0	0	0
Q05066	Sex-determining region Y protein	SRY_R133		Y127: Phosphotyrosine; Y129: Phosphotyrosine; K136: N6-acetyllysine	Y127C; Y127F; P131R; R133W	VAR_003733 (In SRXY1.)| VAR_017303 (In SRXY1.)| VAR_017304 (In SRXY1.)| VAR_003734 (In SRXY1.)	3	0	0	0
P61956	Small ubiquitin-related modifier 2	SUMO2_D16		K11: N6-acetyllysine; K11: Sumoylation; K11: Ubiquitination; K21: Ubiquitination	D16N	VAR_047508 (In dbSNP:rs17850328.)	3	0	0	0
O94806	Serine/threonine-protein kinase D3	PRKD3_Q546		S539: Phosphoserine; T542: Phosphothreonine; S543: Phosphoserine	Q546R	VAR_037149 (In dbSNP:rs17856887.)	3	0	0	0
O94806	Serine/threonine-protein kinase D3	PRKD3_N42		S37: Phosphoserine; S41: Phosphoserine; S44: Phosphoserine	N42D	VAR_037147 (In dbSNP:rs11896614.)	3	0	0	0
O94804	Serine/threonine-protein kinase 10	STK10_C947		S951: Phosphoserine; T952: Phosphothreonine; S954: Phosphoserine	S942N; C947Y	VAR_051673 (In dbSNP:rs1128204.)| VAR_041138 (In dbSNP:rs56355550.)	3	0	0	0
P31947	14-3-3 protein sigma	SFN_M155	14-3-3:3-238	S149: Phosphoserine; Y151: Phosphotyrosine; K159: N6-acetyllysine	M155I	VAR_048095 (In dbSNP:rs11542705.)	3	0	0	0
Q8N1F8	Serine/threonine-protein kinase 11-interacting protein	STK11IP_R410		S403: Phosphoserine; T405: Phosphothreonine; S415: Phosphoserine	R410G	VAR_038530 (In dbSNP:rs17855576.)	3	0	0	0
Q9NYZ3	G2 and S phase-expressed protein 1	GTSE1_S470		S464: Phosphoserine; T466: Phosphothreonine; S477: Phosphoserine	S470L	VAR_021973 (In dbSNP:rs2281192.)	3	0	0	0
P51610	Host cell factor 1	HCFC1_S2004		K2005: N6-acetyllysine; S2007: Phosphoserine; S2008: Phosphoserine	S2004I	VAR_050043 (In dbSNP:rs6643651.)	3	0	0	0
Q06124	Tyrosine-protein phosphatase non-receptor type 11	PTPN11_E69	SH2:6-81	Y62: Phosphotyrosine; Y63: Phosphotyrosine; Y66: Phosphotyrosine	Y63C; E69K; E69Q; F71K; F71L; A72G; A72S; A72T; A72V; T73I	VAR_015606 (In NS1.)| VAR_015993 (In JMML; also in myelodysplastic syndrome.)| VAR_027185 (In NS1.)| VAR_015994 (In acute myeloid leukemia; requires 2 nucleotide substitutions.)| VAR_015995 (In myelodysplastic syndrome.)| VAR_015607 (In NS1.)| VAR_015608 (In NS1.)| VAR_015996 (In JMML.)| VAR_015997 (In JMML.)| VAR_015609 (In NS1; also in Noonan patients manifesting juvenile myelomonocytic leukemi…	3	0	0	0
Q06124	Tyrosine-protein phosphatase non-receptor type 11	PTPN11_N58	SH2:6-81	T59: Phosphothreonine; Y62: Phosphotyrosine; Y63: Phosphotyrosine	N58K; T59A; G60A; G60V; D61G; D61N; D61V; D61Y; Y62D; Y63C	VAR_027184 (In NS1.)| VAR_066060 (In NS1.)| VAR_015602 (In NS1.)| VAR_015990 (In myelodysplastic syndrome.)| VAR_015603 (In NS1.)| VAR_015604 (In NS1.)| VAR_015991 (In JMML; also in myelodysplastic syndrome.)| VAR_015992 (In JMML.)| VAR_015605 (In NS1; also in Noonan patients manifesting juvenile myelomonocytic leukemia.)| VAR_015606 (In NS1.)	3	0	0	0
Q06124	Tyrosine-protein phosphatase non-receptor type 11	PTPN11_I282	Y_phosphatase:273-524	K276: N6-acetyllysine; Y279: Phosphotyrosine; K280: N6-acetyllysine	Y279C; Y279S; I282V; F285L; F285S	VAR_015614 (In NS1 and LEOPARD1.)| VAR_027188 (In LEOPARD1.)| VAR_015615 (In NS1.)| VAR_015617 (In NS1.)| VAR_015616 (In NS1.)	3	0	0	0
P78362	SRSF protein kinase 2	SRPK2_S486		S483: Phosphoserine; S484: Phosphoserine; T492: Phosphothreonine	S486F	VAR_041117 (In dbSNP:rs56112661.)	3	0	0	0
P78363	Retinal-specific ATP-binding cassette transporter	ABCA4_L2060	ABC_tran:1979-2099	S2057: Phosphoserine; T2061: Phosphothreonine; Y2063: Phosphotyrosine	G2059A; L2060R	VAR_012606| VAR_012607 (In CORD3.)	3	0	0	0
P78363	Retinal-specific ATP-binding cassette transporter	ABCA4_G2059	ABC_tran:1979-2099	S2057: Phosphoserine; T2061: Phosphothreonine; Y2063: Phosphotyrosine	G2059A; L2060R	VAR_012606| VAR_012607 (In CORD3.)	3	0	0	0
P05129	Protein kinase C gamma type	PRKCG_A523	Pkinase:351-604	T518: Phosphothreonine; Y521: Phosphotyrosine; Y529: Phosphotyrosine	A523D	VAR_008757	3	0	0	0
O95180	Voltage-dependent T-type calcium channel subunit alpha-1H	CACNA1H_P618		T615: Phosphothreonine; S619: Phosphoserine; S623: Phosphoserine	P618L:other	VAR_066986 (In IGE6; dbSNP:rs60734921.)	3	0	0	0
P62736	Actin, aortic smooth muscle	ACTA2_R212		K215: N6-acetyllysine; K215: Ubiquitination; K217: Methylation; K217: N6-acetyllysine	R212Q	VAR_062580 (In AAT6.)	3	0	0	0
P00451	Coagulation factor VIII	F8_F1762		T1758: Phosphothreonine; S1761: Phosphoserine; T1763: Phosphothreonine	F1762L; R1768H	VAR_065316 (In HEMA.)| VAR_028612 (In HEMA.)	3	0	0	0
P49326	Dimethylaniline monooxygenase [N-oxide-forming] 5	FMO5_R506		T501: Phosphothreonine; S509: Phosphoserine; S512: Phosphoserine	R506S	VAR_022309 (In dbSNP:rs28381223.)	3	0	0	0
P42167	Lamina-associated polypeptide 2, isoforms beta/gamma	TMPO_A287		S288: Phosphoserine; S289: Phosphoserine; S292: Phosphoserine	A287P	VAR_049779 (In dbSNP:rs7133258.)	3	0	0	0
Q96KK3	Potassium voltage-gated channel subfamily S member 1	KCNS1_Q508		T503: Phosphothreonine; S504: Phosphoserine; S509: Phosphoserine	Q508R	VAR_053867 (In dbSNP:rs7264544.)	3	0	0	0
Q6PEY2	Tubulin alpha-3E chain	TUBA3E_W402		Y399: Phosphotyrosine; K401: Ubiquitination; Y408: Phosphotyrosine	W402R	VAR_052669 (In dbSNP:rs1052422.)	3	0	0	0
P03372	Estrogen receptor	ESR1_M264		R260: Asymmetric dimethylarginine; K266: N6-acetyllysine; K266: Sumoylation; K268: N6-acetyllysine; K268: Sumoylation	M264I	VAR_033029 (In a breast cancer sample; somatic mutation.)	3	0	0	0
Q9NUA8	Zinc finger and BTB domain-containing protein 40	ZBTB40_A225		T228: Phosphothreonine; S229: Phosphoserine; T230: Phosphothreonine	A225T	VAR_052920 (In dbSNP:rs6659222.)	3	0	0	0
P31150	Rab GDP dissociation inhibitor alpha	GDI1_L92		Y93: Phosphotyrosine; T94: Phosphothreonine; Y99: Phosphotyrosine	L92P	VAR_008130 (In MRX41; causes reduced binding and recycling of RAB3A.)	3	0	0	0
Q01831	DNA repair protein complementing XP-C cells	XPC_L48		K44: N6-acetyllysine; K45: N6-acetyllysine; K50: N6-acetyllysine	L48F	VAR_018895 (In dbSNP:rs3731062.)	3	0	0	0
Q01831	DNA repair protein complementing XP-C cells	XPC_A499	Rad4:495-626	S496: Phosphoserine; S501: Phosphoserine; S502: Phosphoserine	A499V	VAR_018899 (In dbSNP:rs2228000.)	3	0	0	0
Q01831	DNA repair protein complementing XP-C cells	XPC_R671	BHD_1:629-682	Y669: Phosphotyrosine; Y676: Phosphotyrosine; S677: Phosphoserine	R671H	VAR_018902 (In dbSNP:rs3731140.)	3	0	0	0
P16615	Sarcoplasmic/endoplasmic reticulum calcium ATPase 2	ATP2A2_C560	Hydrolase:345-714	S553: Phosphoserine; S555: Phosphoserine; T557: Phosphothreonine	C560R	VAR_008623 (In DD; neuropsychiatric phenotype.)	3	0	0	0
P16615	Sarcoplasmic/endoplasmic reticulum calcium ATPase 2	ATP2A2_V223		K218: N6-acetyllysine; T226: Phosphothreonine; T230: Phosphothreonine	V223M	VAR_008616 (In DD.)	3	0	0	0
P20794	Serine/threonine-protein kinase MAK	MAK_R166	Pkinase:4-284	Y159: Phosphotyrosine; S161: Phosphoserine; T162: Phosphothreonine	R166H	VAR_066991 (In RP62.)	3	0	0	0
P01112	GTPase HRas	HRAS_A146	Ras:5-165	T144: Phosphothreonine; S145: Phosphoserine; T148: Phosphothreonine	A146T; A146V	VAR_045982 (In FCSS.)| VAR_045983 (In FCSS.)	3	0	0	0
Q13112	Chromatin assembly factor 1 subunit B	CHAF1B_K506		T503: Phosphothreonine; T509: Phosphothreonine; S512: Phosphoserine	K506Q	VAR_053387 (In dbSNP:rs2230638.)	3	0	0	0
Q9NRE1	Matrix metalloproteinase-26	MMP26_K43		K44: N6-acetyllysine; S46: Phosphoserine; T50: Phosphothreonine	K43E	VAR_033489 (In dbSNP:rs2499953.)	3	0	0	0
Q9UIU6	Homeobox protein SIX4	SIX4_G446		S439: Phosphoserine; S443: Phosphoserine; T451: Phosphothreonine	G446D	VAR_036442 (In a breast cancer sample; somatic mutation.)	3	0	0	0
P54753	Ephrin type-B receptor 3	EPHB3_I601		T594: Phosphothreonine; Y600: Phosphotyrosine; Y608: Phosphotyrosine	I601L	VAR_042179 (In dbSNP:rs56129875.)	3	0	0	0
O95427	GPI ethanolamine phosphate transferase 1	PIGN_H229		S223: Phosphoserine; S224: Phosphoserine; Y227: Phosphotyrosine	H229D	VAR_053574 (In dbSNP:rs9320001.)	3	0	0	0
Q29980	MHC class I polypeptide-related sequence B	MICB_D88	MHC_I:24-201	T81: Phosphothreonine; T84: Phosphothreonine; T86: Phosphothreonine	D88G	VAR_044072 (In allele MICB*022; dbSNP:rs45486091.)	3	0	0	0
Q29980	MHC class I polypeptide-related sequence B	MICB_K80	MHC_I:24-201	T81: Phosphothreonine; T84: Phosphothreonine; T86: Phosphothreonine	D75N; K80E	VAR_044070 (In allele MICB*004 and allele MICB*020; dbSNP:rs3131639.)| VAR_044071 (In allele MICB*002, allele MICB*007, allele MICB*008, allele MICB*014, allele MICB*015, allele MICB*016, allele MICB*019 and allele MICB*022; dbSNP:rs1065075.)	3	0	0	0
P51587	Breast cancer type 2 susceptibility protein	BRCA2_V211		S205: Phosphoserine; S206: Phosphoserine; T207: Phosphothreonine	V211A	VAR_005090 (In BC.)	3	0	0	0
Q8NI51	Transcriptional repressor CTCFL	CTCFL_E50		S43: Phosphoserine; T52: Phosphothreonine; S53: Phosphoserine	E50Q	VAR_023213 (In dbSNP:rs6070128.)	3	0	0	0
P13569	Cystic fibrosis transmembrane conductance regulator	CFTR_F508	ABC_tran:465-576	S511: Phosphoserine; Y512: Phosphotyrosine; Y515: Phosphotyrosine	E504Q; I506M:unknown; I506V; I507V:non-pathogenic; F508C:non-pathogenic; D513G	VAR_000167 (In CF.)| VAR_009901 (In dbSNP:rs1800092.)| VAR_000168| VAR_000169 (In dbSNP:rs1800091.)| VAR_000172 (In dbSNP:rs1800093.)| VAR_000173 (In CBAVD.)	3	0	0	1
P13569	Cystic fibrosis transmembrane conductance regulator	CFTR_D513	ABC_tran:465-576	S511: Phosphoserine; Y512: Phosphotyrosine; Y515: Phosphotyrosine	I507V:non-pathogenic; F508C:non-pathogenic; D513G	VAR_000169 (In dbSNP:rs1800091.)| VAR_000172 (In dbSNP:rs1800093.)| VAR_000173 (In CBAVD.)	3	0	0	0
Q14739	Lamin-B receptor	LBR_R169		T164: Phosphothreonine; Y166: Phosphotyrosine; S167: Phosphoserine	R169C	VAR_052155 (In dbSNP:rs2230420.)	3	0	0	0
Q14739	Lamin-B receptor	LBR_S154		S156: Phosphoserine; S160: Phosphoserine; Y161: Phosphotyrosine	S154N	VAR_024318 (In dbSNP:rs2230419.)	3	0	0	0
Q03393	6-pyruvoyl tetrahydrobiopterin synthase	PTS_R16	PTPS:13-145	S19: Phosphoserine; S21: Phosphoserine; S23: Phosphoserine	R16C	VAR_006816 (In HPABH4A; severe decrease in activity; diminishes phosphorylation by PKG.)	3	0	0	0
P06132	Uroporphyrinogen decarboxylase	UROD_V134	URO-D:14-360	Y133: Phosphotyrosine; T139: Phosphothreonine; T141: Phosphothreonine	V134Q	VAR_009104 (In FPCT and HEP; requires 2 nucleotide substitutions; nearly normal activity.)	3	0	0	0
Q9BRP8	Partner of Y14 and mago	WIBG_E66		S64: Phosphoserine; T68: Phosphothreonine; T72: Phosphothreonine	E66Q	VAR_032297 (In dbSNP:rs3802998.)	3	0	0	0
P02655	Apolipoprotein C-II	APOC2_W48		S43: Phosphoserine; Y47: Phosphotyrosine; S50: Phosphoserine	W48R	VAR_000640 (In HLPP1B; variant Wakayama.)	3	0	0	0
O43808	Peroxisomal membrane protein PMP34	SLC25A17_H98		S99: Phosphoserine; T100: Phosphothreonine; T101: Phosphothreonine	H98R	VAR_050139 (In dbSNP:rs12159334.)	3	0	0	0
P41181	Aquaporin-2	AQP2_E258		S256: Phosphoserine; S261: Phosphoserine; S264: Phosphoserine	R254L; R254Q; E258K; P262L	VAR_062589 (In ANDI; results in the loss of arginine vasopressin-mediated phosphorylation at S-256.)| VAR_062590 (In ANDI; exerts a dominant-negative effect on wild-type-AQP2 in that it interferes with its trafficking to the apical membrane; is a loss of function instead of a gain of function mutation on dominant nephrogenic diabetes insipidus.)| VAR_015254 (In ANDI; retained in the Golgi compart…	3	0	0	0
P20810	Calpastatin	CAST_C408		T410: Phosphothreonine; S411: Phosphoserine; S414: Phosphoserine	C408S	VAR_022686 (In dbSNP:rs754615.)	3	0	0	0
Q13308	Inactive tyrosine-protein kinase 7	PTK7_H783		S784: Phosphoserine; T785: Phosphothreonine; S786: Phosphoserine	A777V; H783R	VAR_041506 (In dbSNP:rs34764696.)| VAR_041507 (In dbSNP:rs55820547.)	3	0	0	0
Q9ULV3	Cip1-interacting zinc finger protein	CIZ1_S578		S573: Phosphoserine; T583: Phosphothreonine; T585: Phosphothreonine	S577F; S578F	VAR_067975| VAR_056821 (In dbSNP:rs12334.)	3	0	0	0
Q8IWE2	Protein NOXP20	FAM114A1_P201		S196: Phosphoserine; T199: Phosphothreonine; S200: Phosphoserine	P201L	VAR_030322 (In dbSNP:rs430296.)	3	0	0	0
P37275	Zinc finger E-box-binding homeobox 1	ZEB1_P649		S642: Phosphoserine; S645: Phosphoserine; S646: Phosphoserine	P649A	VAR_063760 (In FECD6.)	3	0	0	0
Q9HB58	Sp110 nuclear body protein	SP110_E267		S269: Phosphoserine; T271: Phosphothreonine; S273: Phosphoserine	E267G	VAR_027176 (In dbSNP:rs1129425.)	3	0	0	0
Q9HB58	Sp110 nuclear body protein	SP110_M249		S244: Phosphoserine; S248: Phosphoserine; S256: Phosphoserine	M249V	VAR_027175 (In dbSNP:rs3769838.)	3	0	0	0
Q9Y2F5	Uncharacterized protein KIAA0947	KIAA0947_P1618		T1612: Phosphothreonine; S1617: Phosphoserine; T1620: Phosphothreonine	P1618L	VAR_055943 (In dbSNP:rs3747731.)	3	0	0	0
P13647	Keratin, type II cytoskeletal 5	KRT5_S79		K72: N6-acetyllysine; S77: Phosphoserine; S82: Phosphoserine	S79R:untested	VAR_028763 (In dbSNP:rs1065115.)	3	0	0	0
P13647	Keratin, type II cytoskeletal 5	KRT5_V186		S181: Phosphoserine; K185: N6-acetyllysine; K185: Ubiquitination	S181P:pathogenic; V186L; V186M; E190K:untested; Q191P:untested	VAR_010459 (In DM-EBS; with laryngeal involvement; dbSNP:rs60715293.)| VAR_013829 (In K-EBS; dbSNP:rs61305583.)| VAR_031642 (In K-EBS.)| VAR_027724 (In WC-EBS; requires 2 nucleotide substitutions; dbSNP:rs58976397.)| VAR_031643 (In K-EBS; dbSNP:rs57751134.)	3	0	0	0
Q9P283	Semaphorin-5B	SEMA5B_M742		S735: Phosphoserine; S736: Phosphoserine; S744: Phosphoserine	M742T	VAR_037199 (In dbSNP:rs2276781.)	3	0	0	0
Q99490	Arf-GAP with GTPase, ANK repeat and PH domain-containing protein 2	AGAP2_A651		T647: Phosphothreonine; S648: Phosphoserine; S656: Phosphoserine	A651V	VAR_026441 (In a glioblastoma cell line.)	3	0	0	0
Q99490	Arf-GAP with GTPase, ANK repeat and PH domain-containing protein 2	AGAP2_D816	PH:677-909	T809: Phosphothreonine; S818: Phosphoserine; S821: Phosphoserine	D816Y	VAR_036184 (In a breast cancer sample; somatic mutation.)	3	0	0	0
Q99497	Protein DJ-1	PARK7_E64		K62: N6-acetyllysine; K63: N6-acetyllysine; Y67: Phosphotyrosine	E64D	VAR_020493 (In PARK7; no apparent effect on protein stability; impaired mitochondrial morphology.)	3	0	0	0
P07949	Proto-oncogene tyrosine-protein kinase receptor Ret	RET_G691		S686: Phosphoserine; Y687: Phosphotyrosine; S696: Phosphoserine	S690P; G691S; R694Q	VAR_006331 (In HSCR1; sporadic form.)| VAR_006332 (In dbSNP:rs1799939.)| VAR_067118 (In HSCR1; dbSNP:rs141185224.)	3	0	0	0
P07949	Proto-oncogene tyrosine-protein kinase receptor Ret	RET_K907	Pkinase_Tyr:724-1005	Y900: Phosphotyrosine; S904: Phosphoserine; Y905: Phosphotyrosine	K907E; K907T	VAR_006341 (In HSCR1; sporadic form.)| VAR_067121 (In HSCR1.)	3	0	0	0
P07949	Proto-oncogene tyrosine-protein kinase receptor Ret	RET_S690		S686: Phosphoserine; Y687: Phosphotyrosine; S696: Phosphoserine	S690P; G691S; R694Q	VAR_006331 (In HSCR1; sporadic form.)| VAR_006332 (In dbSNP:rs1799939.)| VAR_067118 (In HSCR1; dbSNP:rs141185224.)	3	0	0	0
P07949	Proto-oncogene tyrosine-protein kinase receptor Ret	RET_R749	Pkinase_Tyr:724-1005	Y752: Phosphotyrosine; T753: Phosphothreonine; T754: Phosphothreonine	R749T	VAR_041765 (In dbSNP:rs34288963.)	3	0	0	0
P07949	Proto-oncogene tyrosine-protein kinase receptor Ret	RET_R897	Pkinase_Tyr:724-1005	S891: Phosphoserine; Y900: Phosphotyrosine; S904: Phosphoserine	S891A:pathogenic; F893L; G894S; R897Q:other	VAR_009486 (In MTC; familial form; dbSNP:rs75234356.)| VAR_006339 (In HSCR1; sporadic form.)| VAR_044396 (In RADYS; constitutively phosphorylated; expressed only the immature intracellular form.)| VAR_006340 (In HSCR1; sporadic form; dbSNP:rs76087194.)	3	0	0	0
Q14683	Structural maintenance of chromosomes protein 1A	SMC1A_R711		K713: N6-acetyllysine; Y714: Phosphotyrosine; S715: Phosphoserine	R711Q; R711W	VAR_064542 (In CDLS2.)| VAR_062796 (In CDLS2.)	3	0	0	0
Q14680	Maternal embryonic leucine zipper kinase	MELK_R333		S335: Phosphoserine; S336: Phosphoserine; S338: Phosphoserine	R333K	VAR_040796 (In dbSNP:rs34655121.)	3	0	0	0
P16383	GC-rich sequence DNA-binding factor 2	GCFC2_N249		S246: Phosphoserine; S251: Phosphoserine; S252: Phosphoserine	N249S	VAR_051006 (In dbSNP:rs7560262.)	3	0	0	0
O60934	Nibrin	NBN_K408		T402: Phosphothreonine; S410: Phosphoserine; S411: Phosphoserine	K408E	VAR_051227 (In dbSNP:rs34120922.)	3	0	0	0
Q5QJE6	Deoxynucleotidyltransferase terminal-interacting protein 2	DNTTIP2_A430		S429: Phosphoserine; T433: Phosphothreonine; S434: Phosphoserine	A430V	VAR_038750 (In dbSNP:rs35650636.)	3	0	0	0
Q07617	Sperm-associated antigen 1	SPAG1_E331		S326: Phosphoserine; S330: Phosphoserine; T334: Phosphothreonine	E331K	VAR_054324 (In dbSNP:rs17335870.)	3	0	0	0
O00311	Cell division cycle 7-related protein kinase	CDC7_Q23		S16: Phosphoserine; S27: Phosphoserine; K30: Ubiquitination	Q23P	VAR_019255 (In dbSNP:rs13447459.)	3	0	0	0
Q8WXR4	Myosin-IIIb	MYO3B_R1165		S1162: Phosphoserine; S1167: Phosphoserine; S1169: Phosphoserine	R1165C	VAR_040899 (In dbSNP:rs56052422.)	3	0	0	0
P02671	Fibrinogen alpha chain	FGA_R573		S576: Phosphoserine; S577: Phosphoserine; S578: Phosphoserine	R573C; R573L	VAR_002401 (In Dusart/Paris-5.)| VAR_010732 (In AMYL8.)	3	0	0	0
P02671	Fibrinogen alpha chain	FGA_E545		S542: Phosphoserine; S546: Phosphoserine; S549: Phosphoserine	E545V	VAR_010731 (In AMYL8.)	3	0	0	0
P02679	Fibrinogen gamma chain	FGG_S384	Fibrinogen_C:175-415	T379: Phosphothreonine; Y380: Phosphotyrosine; K382: N6-acetyllysine	S384C	VAR_002421 (In Milano-7; impaired polymerization.)	3	0	0	0
Q13099	Intraflagellar transport protein 88 homolog	IFT88_S455		K448: N6-acetyllysine; K452: N6-acetyllysine; K453: N6-acetyllysine	S455N	VAR_046465 (In dbSNP:rs9509307.)	3	0	0	0
Q00839	Heterogeneous nuclear ribonucleoprotein U	HNRNPU_F712		R707: Dimethylation; R709: Dimethylation; R709: Methylation; R715: Dimethylation; R715: Methylation	F712L	VAR_014712 (In dbSNP:rs1052660.)	3	0	0	0
P36873	Serine/threonine-protein phosphatase PP1-gamma catalytic subunit	PPP1CC_F152	Metallophos:57-252	K147: N6-acetyllysine; K147: Ubiquitination; K150: Ubiquitination	F152S	VAR_051734 (In dbSNP:rs11558237.)	3	0	0	0
P21781	Fibroblast growth factor 7	FGF7_M59		S55: Phosphoserine; Y56: Phosphotyrosine; Y58: Phosphotyrosine	M59T	VAR_049063 (In dbSNP:rs34531231.)	3	0	0	0
P15056	Serine/threonine-protein kinase B-raf	BRAF_I463	Pkinase_Tyr:457-714	S465: Phosphoserine; S467: Phosphoserine; T470: Phosphothreonine	R462I; I463S; G464E; G464V; G466A; G466E; G466V; S467A; F468S; G469A; G469E; G469R; G469V	VAR_018613 (In CRC.)| VAR_018614 (In CRC.)| VAR_018615 (In CRC.)| VAR_018616 (In a colorectal cancer cell line; elevated kinase activity; efficiently induces cell transformation.)| VAR_018617 (In melanoma.)| VAR_018618 (In melanoma.)| VAR_018512 (In LNCR.)| VAR_035096 (In CFC syndrome.)| VAR_035097 (In CFC syndrome.)| VAR_018620 (In NHL; also in a lung adenocarcinoma sample; somatic mutation; ele…	3	0	0	0
P15056	Serine/threonine-protein kinase B-raf	BRAF_L597	Pkinase_Tyr:457-714	T599: Phosphothreonine; K601: Ubiquitination; S602: Phosphoserine	D594G; F595L; G596R; G596V; L597R; L597V; T599R; V600D; V600E; K601E; K601Q	VAR_018624 (In NHL.)| VAR_018625 (In colon cancer and CFC syndrome.)| VAR_018626 (In a colorectal adenocarcinoma sample; somatic mutation.)| VAR_035098 (In CFC syndrome.)| VAR_018513 (In LNCR; also found in an ovarian serous carcinoma sample; somatic mutation.)| VAR_018627 (In NS7; also in a lung adenocarcinoma sample; somatic mutation; elevated kinase activity; efficiently induces cell transform…	3	0	0	0
P15056	Serine/threonine-protein kinase B-raf	BRAF_F468	Pkinase_Tyr:457-714	S465: Phosphoserine; S467: Phosphoserine; T470: Phosphothreonine	R462I; I463S; G464E; G464V; G466A; G466E; G466V; S467A; F468S; G469A; G469E; G469R; G469V	VAR_018613 (In CRC.)| VAR_018614 (In CRC.)| VAR_018615 (In CRC.)| VAR_018616 (In a colorectal cancer cell line; elevated kinase activity; efficiently induces cell transformation.)| VAR_018617 (In melanoma.)| VAR_018618 (In melanoma.)| VAR_018512 (In LNCR.)| VAR_035096 (In CFC syndrome.)| VAR_035097 (In CFC syndrome.)| VAR_018620 (In NHL; also in a lung adenocarcinoma sample; somatic mutation; ele…	3	0	0	0
P15056	Serine/threonine-protein kinase B-raf	BRAF_G469	Pkinase_Tyr:457-714	S465: Phosphoserine; S467: Phosphoserine; T470: Phosphothreonine	I463S; G464E; G464V; G466A; G466E; G466V; S467A; F468S; G469A; G469E; G469R; G469V	VAR_018614 (In CRC.)| VAR_018615 (In CRC.)| VAR_018616 (In a colorectal cancer cell line; elevated kinase activity; efficiently induces cell transformation.)| VAR_018617 (In melanoma.)| VAR_018618 (In melanoma.)| VAR_018512 (In LNCR.)| VAR_035096 (In CFC syndrome.)| VAR_035097 (In CFC syndrome.)| VAR_018620 (In NHL; also in a lung adenocarcinoma sample; somatic mutation; elevated kinase activity;…	3	0	0	0
P15056	Serine/threonine-protein kinase B-raf	BRAF_G466	Pkinase_Tyr:457-714	S465: Phosphoserine; S467: Phosphoserine; T470: Phosphothreonine	R462I; I463S; G464E; G464V; G466A; G466E; G466V; S467A; F468S; G469A; G469E; G469R; G469V	VAR_018613 (In CRC.)| VAR_018614 (In CRC.)| VAR_018615 (In CRC.)| VAR_018616 (In a colorectal cancer cell line; elevated kinase activity; efficiently induces cell transformation.)| VAR_018617 (In melanoma.)| VAR_018618 (In melanoma.)| VAR_018512 (In LNCR.)| VAR_035096 (In CFC syndrome.)| VAR_035097 (In CFC syndrome.)| VAR_018620 (In NHL; also in a lung adenocarcinoma sample; somatic mutation; ele…	3	0	0	0
P15056	Serine/threonine-protein kinase B-raf	BRAF_G464	Pkinase_Tyr:457-714	S465: Phosphoserine; S467: Phosphoserine; T470: Phosphothreonine	R462I; I463S; G464E; G464V; G466A; G466E; G466V; S467A; F468S; G469A; G469E; G469R; G469V	VAR_018613 (In CRC.)| VAR_018614 (In CRC.)| VAR_018615 (In CRC.)| VAR_018616 (In a colorectal cancer cell line; elevated kinase activity; efficiently induces cell transformation.)| VAR_018617 (In melanoma.)| VAR_018618 (In melanoma.)| VAR_018512 (In LNCR.)| VAR_035096 (In CFC syndrome.)| VAR_035097 (In CFC syndrome.)| VAR_018620 (In NHL; also in a lung adenocarcinoma sample; somatic mutation; ele…	3	0	0	0
P15056	Serine/threonine-protein kinase B-raf	BRAF_F595	Pkinase_Tyr:457-714	T599: Phosphothreonine; K601: Ubiquitination; S602: Phosphoserine	D594G; F595L; G596R; G596V; L597R; L597V; T599R; V600D; V600E; K601E; K601Q	VAR_018624 (In NHL.)| VAR_018625 (In colon cancer and CFC syndrome.)| VAR_018626 (In a colorectal adenocarcinoma sample; somatic mutation.)| VAR_035098 (In CFC syndrome.)| VAR_018513 (In LNCR; also found in an ovarian serous carcinoma sample; somatic mutation.)| VAR_018627 (In NS7; also in a lung adenocarcinoma sample; somatic mutation; elevated kinase activity; efficiently induces cell transform…	3	0	0	0
P15056	Serine/threonine-protein kinase B-raf	BRAF_G596	Pkinase_Tyr:457-714	T599: Phosphothreonine; K601: Ubiquitination; S602: Phosphoserine	D594G; F595L; G596R; G596V; L597R; L597V; T599R; V600D; V600E; K601E; K601Q	VAR_018624 (In NHL.)| VAR_018625 (In colon cancer and CFC syndrome.)| VAR_018626 (In a colorectal adenocarcinoma sample; somatic mutation.)| VAR_035098 (In CFC syndrome.)| VAR_018513 (In LNCR; also found in an ovarian serous carcinoma sample; somatic mutation.)| VAR_018627 (In NS7; also in a lung adenocarcinoma sample; somatic mutation; elevated kinase activity; efficiently induces cell transform…	3	0	0	0
Q8WWL7	G2/mitotic-specific cyclin-B3	CCNB3_G1001		S996: Phosphoserine; S1000: Phosphoserine; T1002: Phosphothreonine	G1001R	VAR_047027 (In dbSNP:rs6614336.)	3	0	0	0
O14639	RecName: Full=Actin-binding LIM protein 1; Short=abLIM-1; AltName: Full=Actin-binding LIM protein fa	ABLIM1_R637		Y638: Phosphotyrosine; S640: Phosphoserine; S644: Phosphoserine	R637G	VAR_050142 (In dbSNP:rs7091419.)	3	0	0	0
P55017	Solute carrier family 12 member 3	SLC12A3_D62		T55: Phosphothreonine; T60: Phosphothreonine; T66: Phosphothreonine	T60M; D62N; E68K	VAR_039475 (In GS.)| VAR_039476 (In GS.)| VAR_039477 (In GS.)	3	0	0	0
Q96K21	Zinc finger FYVE domain-containing protein 19	ZFYVE19_R210		S213: Phosphoserine; S216: Phosphoserine; T217: Phosphothreonine	R210H	VAR_057494 (In dbSNP:rs34819163.)	3	0	0	0
Q07912	Activated CDC42 kinase 1	TNK2_P725		S724: Phosphoserine; S728: Phosphoserine; S730: Phosphoserine	P725L	VAR_032800 (In dbSNP:rs56260729.)	3	0	0	0
Q6ZN57	Zinc finger protein 2 homolog	ZFP2_Q113		T110: Phosphothreonine; S114: Phosphoserine; S116: Phosphoserine	Q113H	VAR_032904 (In dbSNP:rs28678700.)	3	0	0	0
Q96Q15	Serine/threonine-protein kinase SMG1	SMG1_G2258		Y2253: Phosphotyrosine; Y2254: Phosphotyrosine; S2255: Phosphoserine	G2258S	VAR_041651	3	0	0	0
Q96Q15	Serine/threonine-protein kinase SMG1	SMG1_S144		S140: Phosphoserine; S142: Phosphoserine; S147: Phosphoserine	S144C	VAR_041625	3	0	0	0
Q9UK61	Protein FAM208A	FAM208A_T1046		S1042: Phosphoserine; Y1043: Phosphotyrosine; T1049: Phosphothreonine	T1046R	VAR_033351 (In dbSNP:rs9835332.)	3	0	0	0
P00751	Complement factor B	CFB_D651	Trypsin:481-752	K652: N6-acetyllysine; K653: N6-acetyllysine; S655: Phosphoserine	D651E	VAR_016278 (In dbSNP:rs4151660.)	3	0	0	0
Q9UHM6	Melanopsin	OPN4_T394		S391: Phosphoserine; T392: Phosphothreonine; T397: Phosphothreonine	T394I	VAR_020430 (In dbSNP:rs1079610.)	3	0	0	0
P30455	HLA class I histocompatibility antigen, A-36 alpha chain	HLA-A_I166	MHC_I:25-203	T167: Phosphothreonine; K168: Ubiquitination; K170: Ubiquitination	I166T; R169H	VAR_056295 (In dbSNP:rs1059516.)| VAR_056296 (In dbSNP:rs1059520.)	3	0	0	0
P30455	HLA class I histocompatibility antigen, A-36 alpha chain	HLA-A_R169	MHC_I:25-203	T167: Phosphothreonine; K168: Ubiquitination; K170: Ubiquitination	I166T; R169H	VAR_056295 (In dbSNP:rs1059516.)| VAR_056296 (In dbSNP:rs1059520.)	3	0	0	0
Q9UBS0	Ribosomal protein S6 kinase beta-2	RPS6KB2_A420		S416: Phosphoserine; S417: Phosphoserine; S423: Phosphoserine	A420V	VAR_040645 (In dbSNP:rs13859.)	3	0	0	0
Q06187	Tyrosine-protein kinase BTK	BTK_N365		Y361: Phosphotyrosine; S366: Phosphoserine; S371: Phosphoserine	Y361C:pathogenic; H362Q; H364P; N365Y; S366F; L369F; I370M	VAR_006234 (In XLA; mild; dbSNP:rs28935478.)| VAR_006235 (In XLA.)| VAR_006236 (In XLA.)| VAR_006237 (In XLA.)| VAR_008310 (In XLA.)| VAR_008311 (In XLA.)| VAR_006238 (In XLA.)	3	0	0	0
Q06187	Tyrosine-protein kinase BTK	BTK_I370		S366: Phosphoserine; S371: Phosphoserine; Y375: Phosphotyrosine	H364P; N365Y; S366F; L369F; I370M; R372G	VAR_006236 (In XLA.)| VAR_006237 (In XLA.)| VAR_008310 (In XLA.)| VAR_008311 (In XLA.)| VAR_006238 (In XLA.)| VAR_008312 (In XLA.)	3	0	0	0
Q06187	Tyrosine-protein kinase BTK	BTK_R372		S366: Phosphoserine; S371: Phosphoserine; Y375: Phosphotyrosine	S366F; L369F; I370M; R372G	VAR_008310 (In XLA.)| VAR_008311 (In XLA.)| VAR_006238 (In XLA.)| VAR_008312 (In XLA.)	3	0	0	0
Q06187	Tyrosine-protein kinase BTK	BTK_L369		S366: Phosphoserine; S371: Phosphoserine; Y375: Phosphotyrosine	H364P; N365Y; S366F; L369F; I370M; R372G	VAR_006236 (In XLA.)| VAR_006237 (In XLA.)| VAR_008310 (In XLA.)| VAR_008311 (In XLA.)| VAR_006238 (In XLA.)| VAR_008312 (In XLA.)	3	0	0	0
Q06187	Tyrosine-protein kinase BTK	BTK_H364		Y361: Phosphotyrosine; S366: Phosphoserine; S371: Phosphoserine	L358F; Y361C:pathogenic; H362Q; H364P; N365Y; S366F; L369F; I370M	VAR_006233 (In XLA.)| VAR_006234 (In XLA; mild; dbSNP:rs28935478.)| VAR_006235 (In XLA.)| VAR_006236 (In XLA.)| VAR_006237 (In XLA.)| VAR_008310 (In XLA.)| VAR_008311 (In XLA.)| VAR_006238 (In XLA.)	3	0	0	0
P05141	ADP/ATP translocase 2	SLC25A5_L111		K105: N6-acetyllysine; K105: Ubiquitination; Y112: Phosphotyrosine	L111R	VAR_030039 (In dbSNP:rs371749.)	3	0	0	0
Q03936	Zinc finger protein 92	ZNF92_Q492	zf-H2C2_2:467-492	S493: Phosphoserine; S494: Phosphoserine; T497: Phosphothreonine	Q492R	VAR_024843 (In dbSNP:rs17853615.)	3	0	0	0
Q08J23	tRNA (cytosine(34)-C(5))-methyltransferase	NSUN2_V627		T621: Phosphothreonine; S623: Phosphoserine; K628: Ubiquitination	V627I	VAR_032604 (In dbSNP:rs2303708.)	3	0	0	0
P68133	Actin, alpha skeletal muscle	ACTA1_T150		Y145: Phosphotyrosine; T151: Phosphothreonine; S157: Phosphoserine	G148D; T150N; D156N	VAR_062445 (In NEM3.)| VAR_062446 (In NEM3.)| VAR_062447 (In NEM3.)	3	0	0	0
P68133	Actin, alpha skeletal muscle	ACTA1_Q248		S241: Phosphoserine; Y242: Phosphotyrosine; T251: Phosphothreonine	E243K; Q248K; Q248R; G253D	VAR_062463 (In NEM3.)| VAR_062464 (In NEM3.)| VAR_062465 (In NEM3.)| VAR_062466 (In NEM3.)	3	0	0	0
P68133	Actin, alpha skeletal muscle	ACTA1_A274		S267: Phosphoserine; T280: Phosphothreonine; Y281: Phosphotyrosine	G270C; G270D; G270R; M271R; A274E	VAR_011686 (In NEM3; autosomal dominant.)| VAR_062468 (In NEM3.)| VAR_062469 (In NEM3.)| VAR_013471 (In NEM3; autosomal dominant.)| VAR_062470 (In NEM3.)	3	0	0	0
P68133	Actin, alpha skeletal muscle	ACTA1_M285		T280: Phosphothreonine; Y281: Phosphotyrosine; S283: Phosphoserine	Y281H; N282K; M285K; D288G	VAR_062471 (In NEM3.)| VAR_015585 (In NEM3; severe.)| VAR_062472 (In NEM3.)| VAR_015586 (In NEM3; severe.)	3	0	0	0
P68133	Actin, alpha skeletal muscle	ACTA1_N282		T280: Phosphothreonine; Y281: Phosphotyrosine; S283: Phosphoserine	Y281H; N282K; M285K; D288G	VAR_062471 (In NEM3.)| VAR_015585 (In NEM3; severe.)| VAR_062472 (In NEM3.)| VAR_015586 (In NEM3; severe.)	3	0	0	0
P35555	Fibrillin-1	FBN1_C2053	EGF_CA:2013-2053	S2047: Phosphoserine; S2048: Phosphoserine; S2049: Phosphoserine	C2053F	VAR_055731 (In dbSNP:rs363805.)	3	0	0	0
O43719	HIV Tat-specific factor 1	HTATSF1_G478		S479: Phosphoserine; S481: Phosphoserine; S485: Phosphoserine	G478A	VAR_027362 (In dbSNP:rs2071913.)	3	0	0	0
Q99759	Mitogen-activated protein kinase kinase kinase 3	MAP3K3_V281		T274: Phosphothreonine; Y275: Phosphotyrosine; Y288: Phosphotyrosine	V281M	VAR_040685 (In dbSNP:rs36109904.)	3	0	0	0
P35221	Catenin alpha-1	CTNNA1_P219		K216: Ubiquitination; Y222: Phosphotyrosine; T223: Phosphothreonine	P219S	VAR_022304 (In dbSNP:rs28363406.)	3	0	0	0
P02730	Band 3 anion transport protein	SLC4A1_D38		T39: Phosphothreonine; T42: Phosphothreonine; T44: Phosphothreonine	D38A; E40K:pathogenic	VAR_014612 (In dbSNP:rs5035.)| VAR_000798 (In hemolytic anemia; Montefiore; dbSNP:rs45562031.)	3	0	0	0
Q8TF76	Serine/threonine-protein kinase haspin	GSG2_G283		S287: Phosphoserine; S288: Phosphoserine; T289: Phosphothreonine	G283S	VAR_040543 (In dbSNP:rs56224301.)	3	0	0	0
Q9UHC1	DNA mismatch repair protein Mlh3	MLH3_V420		T422: Phosphothreonine; S424: Phosphoserine; S425: Phosphoserine	V420I	VAR_023341 (In dbSNP:rs28756982.)	3	0	0	0
Q96QE3	ATPase family AAA domain-containing protein 5	ATAD5_E135		S137: Phosphoserine; S138: Phosphoserine; S141: Phosphoserine	E135G	VAR_038574 (In dbSNP:rs11080134.)	3	0	0	0
Q9Y223	Bifunctional UDP-N-acetylglucosamine 2-epimerase/N-acetylmannosamine kinase	GNE_I200		K195: Ubiquitination; Y197: Phosphotyrosine; S199: Phosphoserine	I200F; G206S	VAR_017946 (In IBM2.)| VAR_021777 (In IBM2; moderate phenotype with unusual involvement of quadriceps.)	3	0	0	0
P16591	Tyrosine-protein kinase Fer	FER_E404		Y402: Phosphotyrosine; T410: Phosphothreonine; S411: Phosphoserine	E404Q	VAR_041692 (In an ovarian Endometrioid carcinoma sample; somatic mutation.)	3	0	0	0
P46778	60S ribosomal protein L21	RPL21_R32		T29: Phosphothreonine; Y30: Phosphotyrosine; K36: Ubiquitination	R32Q	VAR_066030 (In HTS.)	3	0	0	0
Q5T5U3	Rho GTPase-activating protein 21	ARHGAP21_E1628		S1623: Phosphoserine; S1627: Phosphoserine; T1634: Phosphothreonine	E1628K	VAR_035190 (In dbSNP:rs1143057.)	3	0	0	0
P02746	Complement C1q subcomponent subunit B	C1QB_A123	C1q:123-247	S125: Phosphoserine; T127: Phosphothreonine; T129: Phosphothreonine	A123T	VAR_035551 (In a breast cancer sample; somatic mutation.)	3	0	0	0
P08575	Receptor-type tyrosine-protein phosphatase C	PTPRC_G863	Y_phosphatase:675-909	T858: Phosphothreonine; T860: Phosphothreonine; Y861: Phosphotyrosine	G863R	VAR_035654 (In a breast cancer sample; somatic mutation.)	3	0	0	0
P04049	RAF proto-oncogene serine/threonine-protein kinase	RAF1_D486	Pkinase_Tyr:349-606	T481: Phosphothreonine; T491: Phosphothreonine; K493: Ubiquitination	D486G; D486N; T491I; T491R	VAR_037816 (In NS5.)| VAR_037817 (In NS5; has reduced or absent kinase activity.)| VAR_037818 (In NS5; has reduced or absent kinase activity.)| VAR_037819 (In NS5.)	3	0	0	0
Q16568	Cocaine- and amphetamine-regulated transcript protein	CARTPT_L113		T106: Phosphothreonine; S107: Phosphoserine; S110: Phosphoserine	L113M	VAR_053022 (In dbSNP:rs12517689.)	3	0	0	0
Q86SQ0	Pleckstrin homology-like domain family B member 2	PHLDB2_P941		S934: Phosphoserine; S937: Phosphoserine; S942: Phosphoserine	P941S	VAR_024760 (In dbSNP:rs3749298.)	3	0	0	0
Q5S007	Leucine-rich repeat serine/threonine-protein kinase 2	LRRK2_R1398		Y1402: Phosphotyrosine; S1403: Phosphoserine; T1404: Phosphothreonine	R1398H:unknown	VAR_024944 (In dbSNP:rs7133914.)	3	0	0	0
Q5S007	Leucine-rich repeat serine/threonine-protein kinase 2	LRRK2_Q930		S926: Phosphoserine; S933: Phosphoserine; S935: Phosphoserine	Q930R	VAR_024936 (In PARK8; unknown pathological significance.)	3	0	0	0
Q2M3C6	Transmembrane protein C15orf27	C15orf27_R391		S388: Phosphoserine; S390: Phosphoserine; S392: Phosphoserine	R391H	VAR_026880 (In dbSNP:rs937732.)	3	0	0	0
Q15139	Serine/threonine-protein kinase D1	PRKD1_S225		S219: Phosphoserine; S223: Phosphoserine; T224: Phosphothreonine	S225P	VAR_042324	3	0	0	0
P43246	DNA mismatch repair protein Msh2	MSH2_T564	MutS_III:305-610	T557: Phosphothreonine; K565: Ubiquitination; K567: Ubiquitination	E562V; T564A:non-pathogenic	VAR_004480 (In HNPCC1.)| VAR_043769 (In HNPCC1; uncertain pathogenicity; dbSNP:rs55778204.)	3	0	0	1
P43246	DNA mismatch repair protein Msh2	MSH2_A870		Y863: Phosphotyrosine; K871: Ubiquitination; K872: Ubiquitination	P868A; A870G; C873G	VAR_043790 (In gastric cancer; uncertain pathogenicity.)| VAR_043791 (In gastric cancer; uncertain pathogenicity.)| VAR_043792 (In gastric cancer; uncertain pathogenicity.)	3	0	0	0
P43246	DNA mismatch repair protein Msh2	MSH2_P868		Y863: Phosphotyrosine; K871: Ubiquitination; K872: Ubiquitination	P868A; A870G; C873G	VAR_043790 (In gastric cancer; uncertain pathogenicity.)| VAR_043791 (In gastric cancer; uncertain pathogenicity.)| VAR_043792 (In gastric cancer; uncertain pathogenicity.)	3	0	0	0
Q02539	Histone H1.1	HIST1H1A_S115		K109: N6-acetyllysine; K109: Ubiquitination; K112: Ubiquitination	S115F	VAR_049302 (In dbSNP:rs34541321.)	3	0	0	0
Q15392	Delta(24)-sterol reductase	DHCR24_N294		Y299: Phosphotyrosine; Y300: Phosphotyrosine; K301: Ubiquitination	N294T	VAR_012733 (In DESMOS.)	3	0	0	0
Q6NZ67	Mitotic-spindle organizing protein 2B	MZT2B_R155		S152: Phosphoserine; T154: Phosphothreonine; T158: Phosphothreonine	R155Q	VAR_043854 (In dbSNP:rs1043152.)	3	0	0	0
P54132	Bloom syndrome protein	BLM_K137		S142: Phosphoserine; S143: Phosphoserine; S144: Phosphoserine	K137R	VAR_022295 (In dbSNP:rs28384988.)	3	0	0	0
P51504	Zinc finger protein 80	ZNF80_R201		T197: Phosphothreonine; T199: Phosphothreonine; Y200: Phosphotyrosine	R201H	VAR_046561 (In dbSNP:rs6438191.)	3	0	0	0
P07737	Profilin-1	PFN1_C71	Profilin:3-135	T65: Phosphothreonine; K70: Ubiquitination; S72: Phosphoserine	C71G	VAR_068925 (In ALS18; the mutant protein is detected in the insoluble fraction of cells.)	3	0	0	0
P07737	Profilin-1	PFN1_M114	Profilin:3-135	K108: N6-acetyllysine; K108: Ubiquitination; T109: Phosphothreonine	M114T; E117G:pathogenic; G118V	VAR_068926 (In ALS18; the mutant protein is detected in the insoluble fraction of cells.)| VAR_068927 (In ALS18; uncertain pathogenicity; like the wild-type the mutant protein is detected in the soluble fraction of cells; dbSNP:rs140547520.)| VAR_068928 (In ALS18; the mutant protein is detected in the insoluble fraction of cells.)	3	0	0	0
P08559	Pyruvate dehydrogenase E1 component subunit alpha, somatic form, mitochondrial	PDHA1_R288		Y289: Phosphotyrosine; S293: Phosphoserine; S295: Phosphoserine	M282L:pathogenic; R288H; H292L	VAR_021054 (In dbSNP:rs2229137.)| VAR_021055 (In PDHAD.)| VAR_004961 (In PDHAD.)	3	0	0	0
P08559	Pyruvate dehydrogenase E1 component subunit alpha, somatic form, mitochondrial	PDHA1_H292		Y289: Phosphotyrosine; S293: Phosphoserine; S295: Phosphoserine	R288H; H292L	VAR_021055 (In PDHAD.)| VAR_004961 (In PDHAD.)	3	0	0	0
Q6KC79	Nipped-B-like protein	NIPBL_S261		S255: Phosphoserine; S256: Phosphoserine; S262: Phosphoserine	S261A	VAR_038411 (In dbSNP:rs16903425.)	3	0	0	0
Q9NUW8	Tyrosyl-DNA phosphodiesterase 1	TDP1_E95		S90: Phosphoserine; S91: Phosphoserine; S92: Phosphoserine	E95D; P101L	VAR_025817 (In dbSNP:rs35114462.)| VAR_025818 (In dbSNP:rs35455108.)	3	0	0	0
O14654	Insulin receptor substrate 4	IRS4_H879		S872: Phosphoserine; S874: Phosphoserine; S877: Phosphoserine	H879D	VAR_051080 (In dbSNP:rs1801164.)	3	0	0	0
P39905	Glial cell line-derived neurotrophic factor	GDNF_T154	TGF_beta:115-211	S148: Phosphoserine; T155: Phosphothreonine; Y156: Phosphotyrosine	D150N:other; T154S	VAR_009496 (In HSCR3; unknown pathological significance; dbSNP:rs76466003.)| VAR_009497 (In HSCR3; sporadic form.)	3	0	0	0
Q15154	pericentriolar material 1 protein [Homo sapiens]	PCM1_A176		K172: Ubiquitination; S177: Phosphoserine; S180: Phosphoserine	A176D	VAR_030165 (In dbSNP:rs2285302.)	3	0	0	0
Q15154	pericentriolar material 1 protein [Homo sapiens]	PCM1_N1865		T1859: Phosphothreonine; S1860: Phosphoserine; K1861: Ubiquitination	N1865D	VAR_047384 (In dbSNP:rs35789133.)	3	0	0	0
O95863	Zinc finger protein SNAI1	SNAI1_V118		S111: Phosphoserine; S112: O-Glycosylation; S115: Phosphoserine; S119: Phosphoserine	V118A	VAR_019969 (In dbSNP:rs4647958.)	3	0	0	0
Q8N6H7	ADP-ribosylation factor GTPase-activating protein 2	ARFGAP2_P143		M138: Methionine sulfoxide; S139: Phosphoserine; S140: Phosphoserine; S146: Phosphoserine	P143R	VAR_048321 (In dbSNP:rs11542793.)	3	0	0	0
O75844	CAAX prenyl protease 1 homolog	ZMPSTE24_P248		T250: Phosphothreonine; K251: Ubiquitination; Y253: Phosphotyrosine	P248L	VAR_064501 (In MADB; found in compound heterozygotes carrying a null allele; does not affect enzyme activity.)	3	0	0	0
P12883	Myosin-7	MYH7_V406	Myosin_head:87-766	Y410: Phosphotyrosine; T412: Phosphothreonine; K413: N6-acetyllysine	R403L; R403Q; R403W:pathogenic; V404L; V404M; V406M; G407V; V411I; T412N	VAR_004573 (In CMH1.)| VAR_004574 (In CMH1.)| VAR_004575 (In CMH1; dbSNP:rs3218714.)| VAR_042778 (In CMH1.)| VAR_042779 (In CMH1.)| VAR_020805 (In CMH1.)| VAR_042780 (In CMH1.)| VAR_029432 (In CMH1.)| VAR_042781 (In CMD1S.)	3	0	0	0
P12883	Myosin-7	MYH7_G407	Myosin_head:87-766	Y410: Phosphotyrosine; T412: Phosphothreonine; K413: N6-acetyllysine	R403L; R403Q; R403W:pathogenic; V404L; V404M; V406M; G407V; V411I; T412N	VAR_004573 (In CMH1.)| VAR_004574 (In CMH1.)| VAR_004575 (In CMH1; dbSNP:rs3218714.)| VAR_042778 (In CMH1.)| VAR_042779 (In CMH1.)| VAR_020805 (In CMH1.)| VAR_042780 (In CMH1.)| VAR_029432 (In CMH1.)| VAR_042781 (In CMD1S.)	3	0	0	0
P12883	Myosin-7	MYH7_V411	Myosin_head:87-766	Y410: Phosphotyrosine; T412: Phosphothreonine; K413: N6-acetyllysine	V406M; G407V; V411I; T412N	VAR_020805 (In CMH1.)| VAR_042780 (In CMH1.)| VAR_029432 (In CMH1.)| VAR_042781 (In CMD1S.)	3	0	0	0
P12883	Myosin-7	MYH7_R1382		Y1375: Phosphotyrosine; T1377: Phosphothreonine; T1383: Phosphothreonine	T1377M; A1379T; R1382W	VAR_019867 (In CMH1.)| VAR_019868 (In CMH1.)| VAR_019869 (In CMH1.)	3	0	0	0
P12883	Myosin-7	MYH7_V1044		S1037: Phosphoserine; K1042: N6-acetyllysine; K1043: N6-acetyllysine	V1044A	VAR_067260 (In CMD1S.)	3	0	0	0
P12883	Myosin-7	MYH7_D953		S948: Phosphoserine; K951: N6-acetyllysine; T960: Phosphothreonine	E949K; D953H	VAR_004598 (In CMH1.)| VAR_042818 (In CMH1.)	3	0	0	0
P12883	Myosin-7	MYH7_E935		T937: Phosphothreonine; K939: N6-acetyllysine; K942: N6-acetyllysine	E930K; E931K; E935K	VAR_004595 (In CMH1.)| VAR_042817 (In CMH1.)| VAR_004597 (In CMH1.)	3	0	0	0
P12883	Myosin-7	MYH7_V59	Myosin_N:34-75	T60: Phosphothreonine; T63: Phosphothreonine; Y65: Phosphotyrosine	V59I	VAR_004567 (In CMH1.)	3	0	0	0
P12883	Myosin-7	MYH7_R858		S851: Phosphoserine; K853: N6-acetyllysine; K865: N6-acetyllysine	M852T; R858C; R858H	VAR_019862 (In CMH1.)| VAR_039563 (In CMH1; infrequent.)| VAR_042809 (In CMH1; dbSNP:rs2856897.)	3	0	0	0
P12883	Myosin-7	MYH7_E949		K942: N6-acetyllysine; S948: Phosphoserine; K951: N6-acetyllysine	E949K; D953H	VAR_004598 (In CMH1.)| VAR_042818 (In CMH1.)	3	0	0	0
P12883	Myosin-7	MYH7_K1459		Y1460: Phosphotyrosine; S1463: Phosphoserine; S1465: Phosphoserine	A1454T; K1459N	VAR_042827 (In CMH1.)| VAR_042828 (In CMH1.)	3	0	0	0
P12883	Myosin-7	MYH7_I443	Myosin_head:87-766	T441: Phosphothreonine; T446: Phosphothreonine; T449: Phosphothreonine	V440M; T441M; I443T	VAR_042784 (In CMH1.)| VAR_042785 (In MPD1.)| VAR_019851 (In CMH1.)	3	0	0	0
P35670	Copper-transporting ATPase 2	ATP7B_G1213	Hydrolase:1021-1279	T1208: Phosphothreonine; S1211: Phosphoserine; T1220: Phosphothreonine	H1207R:probable-non-pathogenic; G1213V; V1216M	VAR_009025 (In dbSNP:rs7334118.)| VAR_000775 (In WD.)| VAR_000776 (In WD.)	3	0	0	0
P07741	Adenine phosphoribosyltransferase	APRT_L33	Pribosyltran:30-157	S30: Phosphoserine; K34: Ubiquitination; S38: Phosphoserine	L33P	VAR_069049 (In APRTD.)	3	0	0	0
Q70J99	Protein unc-13 homolog D	UNC13D_A59		Y56: Phosphotyrosine; Y61: Phosphotyrosine; T62: Phosphothreonine	A59T	VAR_052469 (In dbSNP:rs9904366.)	3	0	0	0
Q8N3P4	Vacuolar protein sorting-associated protein 8 homolog	VPS8_H1165		S1158: Phosphoserine; S1159: Phosphoserine; S1171: Phosphoserine	H1165Y	VAR_030731 (In dbSNP:rs11555405.)	3	0	0	0
Q05469	Hormone-sensitive lipase	LIPE_A194		T188: Phosphothreonine; T189: Phosphothreonine; S196: Phosphoserine	A194V	VAR_025112 (In dbSNP:rs34996020.)	3	0	0	0
P11274	Breakpoint cluster region protein	BCR_E1037		S1030: Phosphoserine; S1035: Phosphoserine; S1039: Phosphoserine	E1037K	VAR_031553 (In dbSNP:rs16999516.)	3	0	0	0
Q75N90	Fibrillin-3	FBN3_G119		S118: Phosphoserine; S121: Phosphoserine; S123: Phosphoserine	G119A	VAR_019493 (In dbSNP:rs3813773.)	3	0	0	0
P17302	Gap junction alpha-1 protein	GJA1_R376		S369: Phosphoserine; S372: Phosphoserine; S373: Phosphoserine	S373G; R376Q	VAR_059017| VAR_032925 (In HLHS1 and AVSD3; associated with Gln-362 in one individual with atrioventricular septal defect; abolishes phosphorylation by PKA and PKC.)	3	0	0	0
Q8IWN7	Retinitis pigmentosa 1-like 1 protein	RP1L1_H2415		S2410: Phosphoserine; T2411: Phosphothreonine; T2413: Phosphothreonine	H2415R	VAR_017738	3	0	0	0
P31749	RAC-alpha serine/threonine-protein kinase	AKT1_E17	PH:6-108	K14: N6-acetyllysine; K14: Ubiquitination; K20: N6-acetyllysine	E17K	VAR_055422 (In PROTEUSS and breast cancer; also detected in colorectal and ovarian cancer; somatic mutation; results in increased phosphorylation at T-308 and higher basal ubiquitination; the mutant protein is more efficiently recruited to the plasma membr	3	0	0	0
P30291	Wee1-like protein kinase	WEE1_G210		S211: Phosphoserine; S212: Phosphoserine; T217: Phosphothreonine	G210C	VAR_041302 (In dbSNP:rs34412975.)	3	0	0	0
P02545	Prelamin-A/C	LMNA_T150		K144: Ubiquitination; K155: N6-acetyllysine; K155: Ubiquitination	E145K:pathogenic; T150P:probable-pathogenic	VAR_017659 (In HGPS; atypical; dbSNP:rs60310264.)| VAR_039762 (In EDMD2; dbSNP:rs58917027.)	3	0	0	0
P02545	Prelamin-A/C	LMNA_W467	LTD:429-548	S463: Phosphoserine; K470: N6-acetyllysine; K470: Ubiquitination	D461Y; G465D; W467R; I469T; R471C:pathogenic	VAR_064973 (In EDMD2.)| VAR_009989 (In FPLD2.)| VAR_064974 (In EDMD2.)| VAR_009990 (In EDMD2.)| VAR_017662 (In HGPS; dbSNP:rs28928902.)	3	0	0	0
P02545	Prelamin-A/C	LMNA_D230		T224: Phosphothreonine; K233: N6-acetyllysine; K233: Ubiquitination	R225Q; D230N; G232E	VAR_067697 (In EDMD3.)| VAR_039770 (In FPLD2.)| VAR_039771 (In EDMD2.)	3	0	0	0
P02545	Prelamin-A/C	LMNA_R541	LTD:429-548	T534: Phosphothreonine; S546: Phosphoserine; T548: Phosphothreonine	R541C; R541H; R541P; R541S; K542N	VAR_039786 (In apical left ventricular aneurysm.)| VAR_039787 (In EDMD2.)| VAR_064975 (In EDMD2; mis-localized in the nucleus; does not alter nuclear size or shape.)| VAR_039788 (In EDMD2 and CMD1A; the phenotype is entirely reversed by coexpression of the S-541 mutation and wild-type lamin-C.)| VAR_034710 (In HGPS.)	3	0	0	0
P02545	Prelamin-A/C	LMNA_E65		T64: Phosphothreonine; S66: Phosphoserine; S71: Phosphoserine	L59R; R60G:pathogenic; R62G:untested; I63N; I63S:untested; E65G	VAR_064055 (In CMDHH.)| VAR_034706 (In CMD1A and FPLD2; interacts with itself and with wild-type LMNA and LMNB1; no decrease in the stability compared with wild-type; dbSNP:rs28928900.)| VAR_039755 (In FPLD2; dbSNP:rs56793579.)| VAR_039756 (In EDMD2.)| VAR_009974 (In EDMD2; dbSNP:rs57793737.)| VAR_039757 (In EDMD2.)	3	0	0	0
P02545	Prelamin-A/C	LMNA_L530	LTD:429-548	S525: Phosphoserine; S533: Phosphoserine; T534: Phosphothreonine	R527C; R527H; R527P; T528K; T528R; A529V; L530P	VAR_017663 (In HGPS.)| VAR_018727 (In MADA.)| VAR_009995 (In EDMD2 and FPLD2; interacts with itself and with wild-type LMNA and LMNB1; reduced binding to SUN1; no decrease in the stability compared with wild-type.)| VAR_009996 (In EDMD2; interacts with itself and with wild-type LMNA and LMNB1; no decrease in the stability compared with wild-type.)| VAR_039785 (In EDMD2.)| VAR_034709 (In MADA.)| V…	3	0	0	0
P02545	Prelamin-A/C	LMNA_T528	LTD:429-548	S525: Phosphoserine; S533: Phosphoserine; T534: Phosphothreonine	G523R; R527C; R527H; R527P; T528K; T528R; A529V; L530P	VAR_067258 (In CMD1A.)| VAR_017663 (In HGPS.)| VAR_018727 (In MADA.)| VAR_009995 (In EDMD2 and FPLD2; interacts with itself and with wild-type LMNA and LMNB1; reduced binding to SUN1; no decrease in the stability compared with wild-type.)| VAR_009996 (In EDMD2; interacts with itself and with wild-type LMNA and LMNB1; no decrease in the stability compared with wild-type.)| VAR_039785 (In EDMD2.)| …	3	0	0	0
P02545	Prelamin-A/C	LMNA_D461	LTD:429-548	K457: Ubiquitination; S458: Phosphoserine; S463: Phosphoserine	R455P; N456D; N456I; N456K; D461Y; G465D; W467R	VAR_063593 (In MDCL.)| VAR_063594 (In MDCL.)| VAR_039781 (In EDMD2; mis-localized in the nucleus; does not alter nuclear size or shape.)| VAR_039782 (In EDMD2.)| VAR_064973 (In EDMD2.)| VAR_009989 (In FPLD2.)| VAR_064974 (In EDMD2.)	3	0	0	0
P02545	Prelamin-A/C	LMNA_I469	LTD:429-548	S463: Phosphoserine; K470: N6-acetyllysine; K470: Ubiquitination	G465D; W467R; I469T; R471C:pathogenic	VAR_009989 (In FPLD2.)| VAR_064974 (In EDMD2.)| VAR_009990 (In EDMD2.)| VAR_017662 (In HGPS; dbSNP:rs28928902.)	3	0	0	0
P02545	Prelamin-A/C	LMNA_A529	LTD:429-548	S525: Phosphoserine; S533: Phosphoserine; T534: Phosphothreonine	G523R; R527C; R527H; R527P; T528K; T528R; A529V; L530P	VAR_067258 (In CMD1A.)| VAR_017663 (In HGPS.)| VAR_018727 (In MADA.)| VAR_009995 (In EDMD2 and FPLD2; interacts with itself and with wild-type LMNA and LMNB1; reduced binding to SUN1; no decrease in the stability compared with wild-type.)| VAR_009996 (In EDMD2; interacts with itself and with wild-type LMNA and LMNB1; no decrease in the stability compared with wild-type.)| VAR_039785 (In EDMD2.)| …	3	0	0	0
P02545	Prelamin-A/C	LMNA_L302		S301: Phosphoserine; S303: Phosphoserine; S307: Phosphoserine	R298C; L302P; S303P	VAR_017661 (In CMT2B1.)| VAR_063590 (In MDCL.)| VAR_064968 (In EDMD2.)	3	0	0	0
P02545	Prelamin-A/C	LMNA_R435	LTD:429-548	S428: Phosphoserine; S429: Phosphoserine; S431: Phosphoserine	R435C	VAR_039779 (In CMD1A.)	3	0	0	0
P02545	Prelamin-A/C	LMNA_G608		S612: O-Glycosylation; S612: Phosphoserine; S613: Phosphoserine; S615: Phosphoserine	G602S:untested; G608S	VAR_064976 (In EDMD2; dbSNP:rs60662302.)| VAR_017664 (In HGPS; reduced binding to SUN1.)	3	0	0	0
P02545	Prelamin-A/C	LMNA_R527	LTD:429-548	S525: Phosphoserine; S533: Phosphoserine; T534: Phosphothreonine	G523R; R527C; R527H; R527P; T528K; T528R; A529V; L530P	VAR_067258 (In CMD1A.)| VAR_017663 (In HGPS.)| VAR_018727 (In MADA.)| VAR_009995 (In EDMD2 and FPLD2; interacts with itself and with wild-type LMNA and LMNB1; reduced binding to SUN1; no decrease in the stability compared with wild-type.)| VAR_009996 (In EDMD2; interacts with itself and with wild-type LMNA and LMNB1; no decrease in the stability compared with wild-type.)| VAR_039785 (In EDMD2.)| …	3	0	0	0
Q9Y2U8	Inner nuclear membrane protein Man1	LEMD3_D260		Y258: Phosphotyrosine; S259: Phosphoserine; S261: Phosphoserine	D260Y	VAR_034605 (In dbSNP:rs7487311.)	3	0	0	0
P43034	Platelet-activating factor acetylhydrolase IB subunit alpha	PAFAH1B1_D317		S313: Phosphoserine; S315: Phosphoserine; T319: Phosphothreonine	D317H	VAR_015400 (In LIS1; reduces neuronal migration in vitro; dbSNP:rs28936689.)	3	0	0	0
Q99880	Histone H2B type 1-L	HIST1H2BL_L4		K6: N6-acetyllysine; K6: N6-crotonyl-L-lysine; K6: Ubiquitination; S7: Phosphoserine	L4P	VAR_049313 (In dbSNP:rs200484.)	3	0	0	0
[truncated: 56,808 more rows]
